# Supplementary material for: A deep unrolled neural network for real-time MRI-guided brain intervention
Source: Nat Commun. 2023 Dec 12;14:8257. doi: 10.1038/s41467-023-43966-w (PMC10716161; doi:10.1038/s41467-023-43966-w)
Supplement: Supplementary file 11 — Source Data [file 41467_2023_43966_MOESM11_ESM.xlsx]

## Sheet: Fig. 2
				PSNR (Fig. 2 (d))									SSIM (Fig. 2 (e))									Time (s) (Fig. 2(f))
				NUFFT	L+S	LSFP	ISTA-Net	CRNN	SLR-Net	L+S-Net	LSFP-Net		NUFFT	L+S	LSFP	ISTA-Net	CRNN	SLR-Net	L+S-Net	LSFP-Net		NUFFT	L+S	LSFP	ISTA-Net	CRNN	SLR-Net	L+S-Net	LSFP-Net
			1	17.7041	25.4397	26.7836	27.7614	26.6211	24.259	30.3088	33.7879		0.534401	0.689455	0.727802	0.89066	0.899786	0.89439	0.961136	0.961274		0.31915	3.98192	5.21011	1.04102	0.979634	1.10893	1.49411	1.2006
			2	18.1133	25.4493	26.7388	27.7073	26.7869	24.5626	30.7675	33.7257		0.536406	0.690606	0.726542	0.888173	0.906863	0.896152	0.96353	0.959738		0.00870156	3.8507	4.94117	0.104536	0.23755	0.14078	0.66162	0.188253
			3	17.6232	25.0859	26.3455	27.6202	26.4136	24.0639	30.2691	33.5265		0.523443	0.686475	0.724457	0.892472	0.899978	0.891078	0.961999	0.961622		0.0083797	3.83998	4.91819	0.107367	0.238623	0.1368	0.66439	0.193247
			4	17.6232	25.1061	26.3536	27.6202	26.4333	24.0687	30.2353	33.5425		0.523443	0.68686	0.724488	0.892472	0.900519	0.891004	0.961897	0.96318		0.00826359	3.8201	4.88963	0.105594	0.246978	0.139735	0.651294	0.18469
			5	18.1797	25.9978	27.4708	28.2837	27.6892	26.3475	32.0402	35.1196		0.53964	0.698673	0.74032	0.895164	0.909721	0.904417	0.962532	0.959566		0.00827932	3.82669	4.89819	0.102833	0.238929	0.135954	0.655149	0.183707
			6	18.6059	25.8622	27.1949	27.7798	27.7921	26.7611	32.5686	35.077		0.538997	0.697825	0.73582	0.889991	0.905864	0.90805	0.964674	0.956849		0.0088315	3.814	4.96503	0.102487	0.237979	0.135247	0.652213	0.186393
			7	17.6931	25.6974	27.0224	27.7652	27.6707	26.131	31.8418	34.7911		0.525887	0.698446	0.738507	0.894696	0.90534	0.902145	0.964045	0.957682		0.00820827	3.91198	4.97388	0.104707	0.239757	0.18503	0.65508	0.184548
			8	17.6931	25.7219	27.0046	27.7652	27.6275	26.1344	31.8538	34.7569		0.525887	0.698817	0.737476	0.894696	0.90602	0.901545	0.963888	0.954256		0.00898862	3.80973	4.91259	0.1051	0.239045	0.136042	0.645309	0.184836
			9	18.8485	26.1677	27.5502	28.7442	29.0509	28.4361	33.181	35.7974		0.549282	0.696848	0.735552	0.904839	0.918107	0.924559	0.97076	0.966268		0.00858212	3.82586	4.88895	0.0992856	0.242386	0.137869	0.651015	0.191288
			10	19.0976	26.0502	27.4074	28.3558	29.1274	28.4973	33.517	35.6275		0.548445	0.695219	0.733761	0.900979	0.916602	0.922163	0.97105	0.965402		0.00846267	3.83467	4.87311	0.101037	0.24022	0.133521	0.658527	0.198318
			11	18.5616	25.8097	27.1052	28.4459	28.8266	28.0698	32.8808	35.455		0.538628	0.695228	0.734696	0.905169	0.921726	0.922695	0.970584	0.968147		0.0081687	3.85052	4.85031	0.100936	0.235354	0.134801	0.661252	0.190029
			12	18.5616	25.8086	27.1119	28.4459	28.8118	28.0315	32.8875	35.4539		0.538628	0.69491	0.734624	0.905169	0.921767	0.920259	0.970223	0.967308		0.0115578	3.80911	4.872	0.103452	0.241768	0.132301	0.649501	0.201805
			13	16.6354	27.124	28.3485	27.7156	28.9067	29.5619	33.6276	36.888		0.521187	0.703833	0.74448	0.903458	0.928095	0.936447	0.967143	0.972493		0.00877857	3.83175	4.86715	0.107904	0.239146	0.134413	0.653682	0.195534
			14	17.2951	27.0614	28.243	27.4982	28.7009	29.487	34.3415	36.5322		0.528506	0.70255	0.742566	0.903657	0.931788	0.935839	0.970052	0.971104		0.00862885	3.85642	4.9354	0.101808	0.238273	0.136348	0.663109	0.200243
			15	16.8085	26.7939	27.9161	27.9186	28.7395	29.394	33.9597	36.4901		0.513257	0.701802	0.741405	0.906235	0.929713	0.933379	0.969773	0.973635		0.00836897	3.82452	4.92309	0.10257	0.238874	0.136498	0.661941	0.191623
			16	16.8085	26.7978	27.8996	27.9186	28.7746	29.3862	33.9726	36.4984		0.513257	0.701798	0.740777	0.906235	0.930249	0.933104	0.969726	0.973539		0.00832343	3.82315	4.89879	0.102968	0.242046	0.134391	0.653461	0.191996
			17	17.6102	26.9274	28.0569	26.9576	26.663	25.8419	35.1346	35.3814		0.531208	0.702892	0.742947	0.904682	0.932753	0.929042	0.9763	0.976772		0.00852704	3.8129	4.91473	0.106641	0.237551	0.135715	0.65351	0.201539
			18	17.5978	26.9289	28.1582	26.9738	27.1509	26.0684	35.0519	35.0954		0.527622	0.700762	0.743465	0.904867	0.934316	0.928907	0.976253	0.97557		0.00851965	3.90725	4.91055	0.103687	0.239483	0.133576	0.657516	0.190767
			19	17.6872	26.6383	27.7329	27.1298	27.5346	25.9036	34.5892	34.9253		0.522303	0.699803	0.740344	0.904118	0.934127	0.925337	0.975705	0.976337		0.00843573	3.92747	4.87772	0.100685	0.238145	0.136086	0.650035	0.205252
			20	17.6872	26.6178	27.7628	27.1298	27.5407	25.8809	34.5829	35.0171		0.522303	0.699078	0.740984	0.904118	0.931231	0.925216	0.975741	0.976606		0.00920534	3.97747	4.91119	0.101582	0.239712	0.137261	0.648623	0.189363
			21	17.8624	27.1794	28.5303	26.1254	27.3302	27.7601	35.8686	36.5997		0.529186	0.696694	0.739293	0.899252	0.930294	0.934197	0.97434	0.971794		0.0103929	3.97385	4.86981	0.110252	0.242049	0.134982	0.646916	0.189998
			22	18.9526	27.1036	28.3877	25.9671	27.8502	27.7948	35.8667	36.4965		0.543032	0.695278	0.736354	0.899023	0.931862	0.930529	0.974237	0.970802		0.00833273	3.9798	4.8774	0.102423	0.239007	0.138725	0.653346	0.18804
			23	17.8605	26.8427	28.0781	25.7714	27.2743	27.6464	35.495	36.2516		0.521088	0.693098	0.73464	0.895788	0.928258	0.927891	0.974138	0.971568		0.00910854	3.93513	4.96862	0.106324	0.241547	0.137162	0.656513	0.191466
			24	17.8605	26.8547	28.0716	25.7714	27.4151	27.638	35.525	36.2651		0.521088	0.693133	0.734042	0.895788	0.929408	0.927883	0.974392	0.970996		0.00852394	3.96487	5.02002	0.105236	0.235253	0.134234	0.651641	0.186721
			25	17.247	28.662	30.0637	29.1191	30.3274	28.4695	34.8276	37.4716		0.514477	0.721509	0.765666	0.915583	0.94057	0.941379	0.973576	0.978716		0.00843358	3.91408	4.97157	0.103503	0.241696	0.135758	0.670696	0.188726
			26	17.853	28.474	29.8067	28.8255	30.4072	28.5329	34.9722	37.1066		0.526406	0.719621	0.763465	0.914119	0.942983	0.939514	0.974982	0.97742		0.00858521	3.97377	4.97649	0.101072	0.244782	0.201313	0.65085	0.19049
			27	16.935	28.2407	29.4964	28.4576	30.0746	28.4816	35.1918	37.1405		0.499615	0.716699	0.761041	0.911332	0.939419	0.936815	0.974497	0.977992		0.00851393	3.95171	5.02759	0.102472	0.251515	0.15397	0.648341	0.189543
			28	16.935	28.2432	29.4878	28.4576	30.0649	28.4683	35.2486	37.105		0.499615	0.716598	0.7604	0.911333	0.939429	0.936697	0.974844	0.977562		0.00845861	3.98815	4.97215	0.102379	0.240717	0.137779	0.648392	0.189965
			29	17.259	28.1521	29.3671	29.5173	28.7166	27.7664	36.3935	36.4684		0.51346	0.71139	0.754002	0.909769	0.937949	0.936353	0.976536	0.978009		0.00873327	3.93351	4.9663	0.100735	0.239334	0.136958	0.649324	0.187785
			30	18.6044	28.041	29.2878	28.6807	29.3544	27.83	36.4472	36.8462		0.539633	0.708912	0.753543	0.905127	0.939607	0.935458	0.9757	0.976364		0.00816035	3.97248	4.96237	0.102143	0.24704	0.135114	0.662031	0.19189
			31	17.1039	27.8794	28.9056	28.5905	28.7359	27.8237	35.9527	36.4697		0.504612	0.708152	0.747887	0.905213	0.93601	0.933143	0.975424	0.974512		0.00820065	3.95846	5.0026	0.101783	0.239501	0.140041	0.66472	0.188421
			32	17.1039	27.8659	28.919	28.5905	28.7254	27.8286	35.9611	36.451		0.504612	0.707618	0.748281	0.905213	0.936198	0.932995	0.975496	0.976864		0.00887156	3.96869	4.9618	0.10302	0.237059	0.13554	0.659593	0.18826
			33	15.4553	29.0181	30.4406	28.4362	27.1525	29.547	35.3942	37.5381		0.474967	0.762332	0.801919	0.894086	0.920117	0.929567	0.970274	0.973875		0.00875688	3.95687	4.96517	0.100742	0.24003	0.136879	0.667113	0.191583
			34	15.5372	29.0181	30.3829	28.027	27.103	29.6324	35.5858	37.6187		0.474869	0.76132	0.800457	0.890179	0.920362	0.928938	0.969789	0.974005		0.00875568	3.83051	4.9762	0.106501	0.240967	0.290169	0.649843	0.190345
			35	15.6566	28.745	29.9995	28.3359	27.047	29.6066	35.0644	37.3162		0.470378	0.759511	0.797769	0.895085	0.918287	0.927769	0.968999	0.973812		0.008636	3.85884	5.00313	0.1026	0.238812	0.139775	0.649606	0.193986
			36	15.6566	28.7088	29.9798	28.3359	27.0233	29.5743	35.0929	37.2873		0.470378	0.758613	0.797162	0.895085	0.918325	0.927495	0.96912	0.974056		0.00837255	3.87178	5.00962	0.110933	0.239042	0.134459	0.65134	0.189855
			37	17.8398	28.1497	29.5696	28.9392	30.1737	29.6832	32.8074	33.7022		0.52743	0.760541	0.799203	0.896182	0.922744	0.931564	0.966539	0.965082		0.00809288	3.85067	5.01291	0.101969	0.251418	0.277859	0.656346	0.189346
			38	17.8368	27.8723	29.2545	28.6016	30.1351	29.108	32.2186	33.9553		0.520902	0.759335	0.798386	0.889973	0.920212	0.926411	0.963731	0.965981		0.00905633	3.85466	4.97897	0.104916	0.239106	0.138005	0.652726	0.188818
			39	17.8657	27.7297	29.0557	28.4967	29.9656	29.4765	33.0158	33.6158		0.519691	0.756891	0.797101	0.894294	0.922445	0.928755	0.96619	0.965874		0.0083344	3.86064	5.04889	0.100669	0.237981	0.298917	0.662316	0.195722
			40	17.8657	27.754	29.0478	28.4967	29.9675	29.4698	33.0498	33.619		0.519691	0.75759	0.795811	0.894294	0.921739	0.928728	0.966501	0.964058		0.00816512	3.83293	5.06226	0.10445	0.240838	0.149349	0.650457	0.189914
			41	19.2704	27.0615	28.5384	27.2556	29.7236	27.3247	34.4893	35.8597		0.549298	0.743407	0.781521	0.895136	0.924071	0.916129	0.968782	0.96428		0.00867987	3.83372	5.02556	0.103046	0.245056	0.134295	0.656418	0.193718
			42	19.1258	26.8839	28.2707	26.7174	29.5956	27.3728	34.5074	35.8882		0.538709	0.743049	0.779145	0.888385	0.922334	0.918867	0.968094	0.967157		0.00807691	3.84684	5.01382	0.102197	0.241126	0.135665	0.655026	0.189577
			43	19.0647	26.6548	27.9986	26.9736	29.3203	27.1259	34.4151	35.5898		0.537722	0.742345	0.779853	0.892199	0.925504	0.916315	0.967906	0.966278		0.00812697	3.83294	4.99517	0.108733	0.241327	0.134357	0.654506	0.190113
			44	19.0647	26.6598	28.0024	26.9736	29.3203	27.1318	34.5003	35.5741		0.537722	0.741957	0.779265	0.892199	0.9257	0.915955	0.968327	0.966349		0.00885606	3.86188	5.01718	0.103977	0.238737	0.137661	0.650892	0.193916
			45	18.0098	27.2543	28.6792	28.6582	30.2333	29.2543	35.4059	35.4714		0.543033	0.739358	0.77563	0.907827	0.928225	0.927242	0.974367	0.972716		0.00870013	3.86756	4.98687	0.103085	0.242467	0.134862	0.650067	0.188096
			46	17.9281	27.0214	28.413	28.3488	29.9423	29.0545	35.3372	35.1334		0.537228	0.735302	0.771684	0.902621	0.928928	0.92564	0.973753	0.971362		0.0104465	3.86251	5.02353	0.101799	0.239293	0.133854	0.650628	0.194086
			47	17.9515	26.8258	28.1462	28.3086	29.9545	28.9932	35.434	34.8475		0.532205	0.735305	0.771749	0.905184	0.927574	0.924945	0.974296	0.970858		0.00884676	3.82577	4.97928	0.104178	0.239419	0.135318	0.64955	0.187913
			48	17.9515	26.8412	28.1688	28.3086	29.9633	28.9505	35.4407	35.0032		0.532205	0.736065	0.772785	0.905184	0.927113	0.924326	0.974219	0.970291		0.00814009	3.80748	4.96941	0.10056	0.241666	0.135286	0.654938	0.189296
			49	19.5058	27.7515	29.1678	29.2773	30.5521	30.2632	36.0463	36.2499		0.555344	0.740426	0.778835	0.910185	0.926957	0.927775	0.97161	0.972571		0.008183	3.84262	4.92323	0.101114	0.240455	0.132235	0.66082	0.189119
			50	19.3839	27.6294	29.0004	29.1028	30.2463	30.091	35.8026	36.2882		0.555489	0.739033	0.777456	0.906424	0.925022	0.923426	0.971419	0.970121		0.00856996	3.8281	4.91239	0.101384	0.241873	0.132993	0.644825	0.190663
			51	19.2929	27.4358	28.7242	28.9755	30.3048	29.9742	35.8502	36.0442		0.547989	0.737242	0.775207	0.907784	0.924613	0.924295	0.971731	0.972134		0.00844646	3.84801	4.89196	0.104353	0.241553	0.133301	0.655319	0.18937
			52	19.2929	27.4339	28.7349	28.9755	30.3382	29.9783	35.8472	36.0866		0.547989	0.737066	0.775447	0.907784	0.927499	0.924225	0.971492	0.971148		0.00827146	3.85897	4.969	0.107467	0.238546	0.134168	0.652629	0.189021
			53	19.1528	28.3663	29.7512	29.5188	30.6298	30.6493	36.4203	36.9662		0.544664	0.7433	0.781729	0.914814	0.931677	0.935018	0.973319	0.970627		0.00870919	3.82492	4.89113	0.105079	0.24209	0.1332	0.648592	0.187873
			54	19.1728	28.302	29.6091	30.0488	31.0088	30.7474	36.1048	36.7067		0.548794	0.742931	0.779885	0.91582	0.93115	0.934182	0.971635	0.969105		0.00836062	3.82947	4.91043	0.108641	0.240714	0.136999	0.652277	0.189252
			55	19.2122	28.0477	29.3103	29.5274	30.4936	30.5324	36.2587	36.8346		0.541062	0.739709	0.777544	0.914288	0.932887	0.931267	0.972214	0.97196		0.0083158	3.86428	5.01161	0.102219	0.252665	0.135884	0.658394	0.190068
			56	19.2122	28.0649	29.3369	29.5274	30.5276	30.5162	36.2734	36.8496		0.541062	0.740247	0.77845	0.914287	0.932956	0.931233	0.972345	0.972819		0.00952768	3.8401	4.95407	0.102839	0.29976	0.134007	0.657177	0.189876
			57	18.3592	29.4495	30.8278	28.4666	29.7412	28.0314	38.2826	37.5499		0.534175	0.759778	0.799347	0.905937	0.93432	0.928269	0.975886	0.976538		0.00898719	3.83216	4.90566	0.102983	0.248049	0.131659	0.652865	0.191201
			58	18.2708	29.4035	30.7241	28.5473	30.6955	28.2695	38.3332	37.0442		0.533849	0.758284	0.797219	0.907837	0.933652	0.927589	0.975885	0.974935		0.00843453	3.82269	4.89938	0.101066	0.25155	0.134573	0.661843	0.188809
			59	18.365	29.1548	30.4095	28.4158	30.1393	28.0769	38.099	37.1809		0.527715	0.754824	0.793392	0.90512	0.933809	0.923569	0.975451	0.975475		0.00855136	3.78282	5.17334	0.102578	0.24914	0.140996	0.657056	0.192808
			60	18.365	29.1861	30.4496	28.4158	30.1973	28.1261	38.1207	37.1584		0.527715	0.755494	0.794285	0.90512	0.932655	0.923646	0.975313	0.975212		0.00833488	3.88849	5.43581	0.104007	0.244021	0.140113	0.664705	0.189242
			61	18.8241	29.8516	31.1449	26.1335	25.9377	27.8245	38.4404	36.2544		0.535444	0.758796	0.800225	0.888241	0.922666	0.929364	0.97725	0.975317		0.00828218	3.85164	4.88657	0.103848	0.239118	0.136234	0.650903	0.198105
			62	18.6328	29.6404	30.8117	27.4435	26.0241	27.7674	38.6312	36.3184		0.530811	0.753732	0.794017	0.896976	0.924472	0.926799	0.976984	0.973985		0.00879788	3.83907	4.92704	0.102871	0.250431	0.13609	0.6489	0.194229
			63	18.7749	29.5197	30.6642	26.8764	26.3177	27.886	38.4595	35.9288		0.52781	0.752392	0.791814	0.894369	0.92348	0.924132	0.976665	0.970892		0.00843811	3.86203	4.91489	0.104279	0.239368	0.134163	0.649211	0.190086
			64	18.7749	29.5669	30.7	26.8764	26.3016	27.867	38.4748	35.9497		0.52781	0.753554	0.792656	0.894369	0.923773	0.923943	0.976723	0.971073		0.00823855	3.85821	4.91414	0.103928	0.245481	0.133281	0.649103	0.193796
			Mean	18.0107	27.4629	28.7488	28.043	28.7377	28.138	34.8838	35.8999		0.527089	0.724849	0.764321	0.901354	0.925497	0.924624	0.971281	0.970467		0.013487	3.87156	4.96245	0.118227	0.253954	0.160461	0.667658	0.206799
			SD	0.97035	1.21776	1.21487	0.962858	1.46777	1.60446	2.04808	1.13341		0.0188074	0.0255783	0.0250474	0.00774762	0.0100782	0.0113744	0.00443662	0.00568071		0.0385142	0.0561957	0.0894357	0.116286	0.0917978	0.124132	0.104275	0.125273

## Sheet: Fig. 3 (a)-(c)
			PSNR (Fig. 3(a))																SSIM (Fig. 3(b))																Time (s) (Fig. 3(c))
			5 spokes (R=40)				8 spokes (R=25)				10 spokes (R=20)				20 spokes (R=10)				5 spokes (R=40)				8 spokes (R=25)				10 spokes (R=20)				20 spokes (R=10)				5 spokes (R=40)				8 spokes (R=25)				10 spokes (R=20)				20 spokes (R=10)
			LSFP	L+S-Net	LSFP-Net		LSFP	L+S-Net	LSFP-Net		LSFP	L+S-Net	LSFP-Net		LSFP	L+S-Net	LSFP-Net		LSFP	L+S-Net	LSFP-Net		LSFP	L+S-Net	LSFP-Net		LSFP	L+S-Net	LSFP-Net		LSFP	L+S-Net	LSFP-Net		LSFP	L+S-Net	LSFP-Net		LSFP	L+S-Net	LSFP-Net		LSFP	L+S-Net	LSFP-Net		LSFP	L+S-Net	LSFP-Net
		1	22.4818	27.1078	29.5044		25.3593	29.9851	32.9362		26.7836	30.3088	33.7879		32.585	32.022	37.5814		0.589831	0.921635	0.914192		0.686281	0.950891	0.952832		0.727802	0.961136	0.961274		0.88938	0.978093	0.98309		4.7735	1.5126	1.03995		4.89643	1.50468	1.01594		5.21011	1.49411	1.2006		5.21077	1.65986	1.01451
		2	22.5117	27.2365	29.4428		25.1962	29.8782	32.8152		26.7388	30.7675	33.7257		32.6499	32.3107	37.6704		0.589008	0.923025	0.913114		0.684089	0.950254	0.953129		0.726542	0.96353	0.959738		0.890824	0.978843	0.981973		4.73966	0.649582	0.196567		4.89375	0.667267	0.200882		4.94117	0.66162	0.188253		5.20494	0.795374	0.205462
		3	22.1848	27.3072	29.2041		24.9891	29.8275	32.5818		26.3455	30.2691	33.5265		31.7236	31.9455	37.382		0.587911	0.924399	0.914031		0.682277	0.951499	0.951306		0.724457	0.961999	0.961622		0.890499	0.978491	0.983559		4.76216	0.659084	0.198725		4.91789	0.658086	0.191364		4.91819	0.66439	0.193247		5.23298	0.75679	0.202378
		4	22.1718	27.2971	29.1963		24.9897	29.8245	32.6222		26.3536	30.2353	33.5425		31.7244	31.9169	37.3994		0.587635	0.924471	0.91429		0.682356	0.951698	0.954956		0.724488	0.961897	0.96318		0.891185	0.978158	0.983603		4.77876	0.64726	0.18909		4.94123	0.649577	0.195145		4.88963	0.651294	0.18469		5.23447	0.811538	0.199404
		5	21.9495	29.1921	30.0887		25.6603	31.2989	33.6		27.4708	32.0402	35.1196		32.8788	33.9701	38.575		0.580883	0.93339	0.913228		0.684357	0.953509	0.955497		0.74032	0.962532	0.959566		0.897128	0.980787	0.982399		4.80213	0.650669	0.195655		4.93972	0.65242	0.192342		4.89819	0.655149	0.183707		5.23341	0.825951	0.198672
		6	22.0786	29.0949	29.9772		25.5141	31.2359	33.5265		27.1949	32.5686	35.077		32.9647	34.3171	38.4797		0.580281	0.929692	0.914978		0.680862	0.951586	0.954735		0.73582	0.964674	0.956849		0.896992	0.982287	0.981664		4.76374	0.657567	0.190287		4.93652	0.651637	0.191379		4.96503	0.652213	0.186393		5.18214	0.776069	0.201679
		7	21.7088	29.2349	29.7597		25.339	31.1875	33.2702		27.0224	31.8418	34.7911		32.1179	33.884	38.502		0.58025	0.933943	0.915185		0.682432	0.954832	0.956085		0.738507	0.964045	0.957682		0.895693	0.981301	0.984916		4.80335	0.646546	0.192232		4.9094	0.652091	0.189816		4.97388	0.65508	0.184548		5.19335	0.748741	0.196465
		8	21.6941	29.2464	29.7355		25.3362	31.2232	33.2743		27.0046	31.8538	34.7569		32.1087	33.798	38.5068		0.579935	0.933651	0.911058		0.68246	0.955401	0.954817		0.737476	0.963888	0.954256		0.895607	0.98059	0.984442		4.76946	0.646198	0.189448		4.89844	0.64927	0.188979		4.91259	0.645309	0.184836		5.22973	0.83414	0.200243
		9	21.4506	30.1109	30.3398		25.9884	32.9632	34.5753		27.5502	33.181	35.7974		33.2567	36.1529	39.5139		0.567428	0.941357	0.923554		0.684604	0.961884	0.963048		0.735552	0.97076	0.966268		0.893944	0.982779	0.98518		4.80518	0.658755	0.194779		4.89667	0.641183	0.193641		4.88895	0.651015	0.191288		5.22684	0.772148	0.201304
		10	21.2939	29.9089	30.2915		25.9034	32.8397	34.4577		27.4074	33.517	35.6275		33.3887	36.3278	39.6913		0.565862	0.941697	0.922649		0.683289	0.959865	0.956472		0.733761	0.97105	0.965402		0.895687	0.983981	0.983837		4.76708	0.665872	0.192068		4.87785	0.646105	0.188553		4.87311	0.658527	0.198318		5.22081	0.792441	0.200704
		11	21.3591	29.9767	30.111		25.5565	32.7198	34.1829		27.1052	32.8808	35.455		32.4473	35.9769	39.207		0.570241	0.942637	0.925889		0.681254	0.962965	0.961888		0.734696	0.970584	0.968147		0.896068	0.983633	0.985287		4.76684	0.659005	0.192185		4.92856	0.646377	0.197648		4.85031	0.661252	0.190029		5.20392	0.761297	0.198969
		12	21.3427	29.9729	30.103		25.599	32.6984	34.2003		27.1119	32.8875	35.4539		32.4162	35.9361	39.2253		0.569763	0.94211	0.926273		0.682377	0.962431	0.960871		0.734624	0.970223	0.967308		0.894413	0.983578	0.986056		4.71805	0.647677	0.189834		4.89189	0.650559	0.189549		4.872	0.649501	0.201805		5.2341	0.818376	0.201101
		13	21.839	29.8542	27.3963		25.5624	32.964	34.2306		28.3485	33.6276	36.888		34.7867	37.6423	39.4837		0.56633	0.927117	0.927221		0.677417	0.954004	0.964417		0.74448	0.967143	0.972493		0.910627	0.985207	0.9865		4.75577	0.649966	0.190546		4.90612	0.644702	0.188655		4.86715	0.653682	0.195534		5.22583	0.778859	0.205789
		14	21.7603	30.0153	27.5011		25.6513	32.6714	34.1234		28.243	34.3415	36.5322		34.9126	38.0663	39.6631		0.56317	0.933264	0.933654		0.677548	0.955133	0.964337		0.742566	0.970052	0.971104		0.911022	0.986369	0.986536		4.75152	0.648736	0.189605		4.9148	0.650287	0.188485		4.9354	0.663109	0.200243		5.23122	0.762767	0.201804
		15	21.5941	30.3692	27.4489		25.2937	33.1017	33.9334		27.9161	33.9597	36.4901		33.8678	37.2238	39.5389		0.562533	0.93451	0.932569		0.673329	0.96202	0.965527		0.741405	0.969773	0.973635		0.909748	0.984743	0.987824		4.78386	0.653053	0.192282		4.89431	0.653836	0.191777		4.92309	0.661941	0.191623		5.23253	0.791952	0.196898
		16	21.6006	30.2826	27.4512		25.3427	33.0444	33.9247		27.8996	33.9726	36.4984		33.8499	37.2621	39.546		0.562819	0.93425	0.932944		0.67449	0.961296	0.966498		0.740777	0.969726	0.973539		0.909518	0.985734	0.987866		4.76224	0.65743	0.194043		4.89994	0.650003	0.189228		4.89879	0.653461	0.191996		5.23995	0.7704	0.195898
		17	22.2762	30.8545	27.3099		26.1078	33.366	32.1028		28.0569	35.1346	35.3814		34.8841	38.6196	40.9065		0.577861	0.949278	0.936539		0.685606	0.97116	0.969229		0.742947	0.9763	0.976772		0.913282	0.988983	0.98987		4.75269	0.647611	0.191961		4.86902	0.644476	0.188673		4.91473	0.65351	0.201539		5.22171	0.770138	0.194078
		18	22.3888	30.4272	27.1697		26.3353	33.5078	31.8249		28.1582	35.0519	35.0954		34.9832	39.0411	41.008		0.57786	0.948725	0.933727		0.686783	0.971203	0.969982		0.743465	0.976253	0.97557		0.914411	0.990262	0.990225		4.7599	0.651662	0.192657		4.93316	0.654058	0.187706		4.91055	0.657516	0.190767		5.24544	0.758706	0.209301
		19	22.0406	30.3202	27.1107		25.8752	32.8634	31.7183		27.7329	34.5892	34.9253		34.0362	38.7456	40.615		0.572936	0.948368	0.936632		0.681801	0.970704	0.968355		0.740344	0.975705	0.976337		0.9124	0.989512	0.989285		4.74453	0.651396	0.193169		4.90245	0.657029	0.187891		4.87772	0.650035	0.205252		5.21849	0.798421	0.198773
		20	22.0519	30.3402	27.2232		25.8803	32.8711	31.6955		27.7628	34.5829	35.0171		34.0297	38.569	40.5644		0.57318	0.948359	0.9328		0.681934	0.970846	0.9684		0.740984	0.975741	0.976606		0.913166	0.989287	0.989092		4.75861	0.647874	0.191496		4.90742	0.650744	0.193111		4.91119	0.648623	0.189363		5.192	0.80477	0.23243
		21	22.0022	31.7517	29.9295		26.7398	34.8352	35.0456		28.5303	35.8686	36.5997		34.6865	40.4252	40.9905		0.56578	0.946701	0.937002		0.683228	0.964014	0.968193		0.739293	0.97434	0.971794		0.904661	0.989435	0.989766		4.77734	0.643726	0.190044		4.906	0.645804	0.190033		4.86981	0.646916	0.189998		5.21132	0.798739	0.192823
		22	22.2107	31.8319	30.1292		26.7242	34.7829	34.9159		28.3877	35.8667	36.4965		34.7133	40.6118	41.0585		0.565915	0.94682	0.935915		0.680445	0.962606	0.966012		0.736354	0.974237	0.970802		0.903224	0.989947	0.989704		4.78083	0.65663	0.190371		4.9289	0.643074	0.190859		4.8774	0.653346	0.18804		5.24435	0.807592	0.208586
		23	21.8987	31.8725	29.6279		26.3996	34.4115	34.5325		28.0781	35.495	36.2516		33.8609	40.3359	40.6588		0.561678	0.947043	0.934388		0.67744	0.964742	0.9648		0.73464	0.974138	0.971568		0.904519	0.988979	0.988393		4.74394	0.645942	0.192747		4.92698	0.645876	0.191148		4.96862	0.656513	0.191466		5.22346	0.801811	0.205529
		24	21.9123	31.9042	29.625		26.3967	34.4636	34.5324		28.0716	35.525	36.2651		33.8511	40.2624	40.6444		0.56188	0.947692	0.93421		0.677305	0.96573	0.966311		0.734042	0.974392	0.970996		0.904522	0.988827	0.989337		4.73756	0.647111	0.19007		4.92506	0.648938	0.190866		5.02002	0.651641	0.186721		5.23144	0.821983	0.202894
		25	24.0818	31.405	30.788		27.4013	35.1835	36.1302		30.0637	34.8276	37.4716		35.2063	40.2858	41.9376		0.588752	0.943793	0.935965		0.695517	0.965468	0.968452		0.765666	0.973576	0.978716		0.914216	0.990539	0.990802		4.7577	0.650658	0.192224		4.94345	0.653566	0.188669		4.97157	0.670696	0.188726		5.17103	0.788023	0.20716
		26	24.0102	31.5515	31.0203		27.2047	35.2616	35.8775		29.8067	34.9722	37.1066		35.319	40.8553	41.8893		0.58618	0.943962	0.934302		0.689667	0.965889	0.964216		0.763465	0.974982	0.97742		0.915608	0.990959	0.990207		4.77064	0.660065	0.190523		4.96771	0.650015	0.189973		4.97649	0.65085	0.19049		5.19833	0.77202	0.198009
		27	23.8186	31.5822	30.7808		26.9517	35.301	35.8675		29.4964	35.1918	37.1405		34.395	40.7464	41.626		0.582102	0.945604	0.936458		0.686117	0.967765	0.970182		0.761041	0.974497	0.977992		0.913903	0.990128	0.990156		4.75278	0.648196	0.18938		4.93591	0.665173	0.188635		5.02759	0.648341	0.189543		5.21105	0.799353	0.203093
		28	23.8114	31.6063	30.7566		26.959	35.3147	35.8581		29.4878	35.2486	37.105		34.3686	40.7212	41.6214		0.581958	0.946044	0.936561		0.686471	0.967966	0.969378		0.7604	0.974844	0.977562		0.913547	0.990619	0.990492		4.76073	0.652069	0.19297		4.88317	0.649114	0.186902		4.97215	0.648392	0.189965		5.20538	0.781763	0.205244
		29	24.5273	32.4657	29.4014		28.0987	35.6801	35.7228		29.3671	36.3935	36.4684		35.5434	41.7172	41.3352		0.5959	0.948838	0.932045		0.706296	0.969407	0.968101		0.754002	0.976536	0.978009		0.917176	0.991619	0.989691		4.77355	0.648226	0.191535		4.89352	0.644382	0.186376		4.9663	0.649324	0.187785		5.2078	0.772983	0.204951
		30	24.5227	31.9785	29.6931		27.9044	35.6637	35.7027		29.2878	36.4472	36.8462		35.519	41.8474	41.3083		0.592544	0.953182	0.937241		0.701822	0.970035	0.968603		0.753543	0.9757	0.976364		0.917272	0.991583	0.990476		4.75794	0.649934	0.192065		4.9166	0.661359	0.190484		4.96237	0.662031	0.19189		5.19223	0.761831	0.198466
		31	24.2887	32.302	29.3887		27.6917	35.4415	35.4876		28.9056	35.9527	36.4697		34.5989	41.5683	40.9575		0.58924	0.952583	0.939795		0.699845	0.970835	0.969368		0.747887	0.975424	0.974512		0.916809	0.990896	0.989892		4.74145	0.651445	0.19029		4.93698	0.653867	0.19246		5.0026	0.66472	0.188421		5.15713	0.757692	0.200935
		32	24.25	32.3132	29.395		27.6993	35.4621	35.4824		28.919	35.9611	36.451		34.591	41.591	40.9665		0.588318	0.952892	0.938671		0.700274	0.97043	0.969635		0.748281	0.975496	0.976864		0.916079	0.990934	0.98974		4.73993	0.654952	0.197117		4.91743	0.645985	0.188799		4.9618	0.659593	0.18826		5.18868	0.787497	0.198876
		33	24.6998	32.0022	27.2923		28.7432	33.5086	34.8529		30.4406	35.3942	37.5381		36.7714	38.2455	41.9677		0.639193	0.932456	0.918415		0.752056	0.957605	0.965325		0.801919	0.970274	0.973875		0.938051	0.986229	0.989255		4.76783	0.651003	0.193648		4.98043	0.652383	0.192144		4.96517	0.667113	0.191583		5.17444	0.7678	0.201313
		34	24.8818	31.9031	27.5934		28.6994	33.7987	35.2985		30.3829	35.5858	37.6187		36.6673	37.8732	42.1236		0.639995	0.931701	0.919602		0.75052	0.958132	0.963771		0.800457	0.969789	0.974005		0.937297	0.985969	0.989744		4.75049	0.651803	0.193305		4.86334	0.642115	0.188933		4.9762	0.649843	0.190345		5.25564	0.764335	0.209002
		35	24.4372	31.9106	27.2472		28.3694	33.6897	34.943		29.9995	35.0644	37.3162		35.8887	37.7733	41.8675		0.635329	0.932063	0.916444		0.747459	0.957943	0.963427		0.797769	0.968999	0.973812		0.937261	0.985876	0.989496		4.72565	0.65253	0.190285		4.85715	0.657054	0.191621		5.00313	0.649606	0.193986		5.23879	0.77781	0.208067
		36	24.4569	31.9119	27.2624		28.3786	33.6266	34.8736		29.9798	35.0929	37.2873		35.911	37.7585	41.8578		0.635542	0.931733	0.916484		0.747696	0.957656	0.964061		0.797162	0.96912	0.974056		0.937503	0.98572	0.989024		4.75165	0.663221	0.192033		4.92708	0.657726	0.193448		5.00962	0.65134	0.189855		5.19183	0.768597	0.20488
		37	24.386	25.1189	29.3748		27.8656	29.2661	30.3303		29.5696	32.8074	33.7022		34.7844	38.1988	37.3249		0.641284	0.900531	0.910893		0.750564	0.946538	0.948791		0.799203	0.966539	0.965082		0.931776	0.985581	0.98614		4.74395	0.651824	0.187778		4.89043	0.645286	0.193357		5.01291	0.656346	0.189346		5.1901	0.806428	0.205743
		38	24.4328	25.0454	28.9085		27.5824	28.8345	30.1574		29.2545	32.2186	33.9553		34.6981	38.4949	37.6153		0.640348	0.895988	0.90639		0.747532	0.942525	0.940549		0.798386	0.963731	0.965981		0.932271	0.985849	0.985841		4.73184	0.655388	0.192649		4.89878	0.647457	0.190286		4.97897	0.652726	0.188818		5.21604	0.771935	0.204239
		39	24.1511	25.4344	29.1293		27.4417	29.5018	30.2502		29.0557	33.0158	33.6158		34.0218	38.0415	37.2915		0.640388	0.902637	0.907537		0.747083	0.948605	0.94879		0.797101	0.96619	0.965874		0.931103	0.985615	0.986254		4.74398	0.648774	0.189636		4.9004	0.644853	0.18721		5.04889	0.662316	0.195722		5.23281	0.807374	0.200519
		40	24.1698	25.4022	29.1156		27.4551	29.5211	30.2629		29.0478	33.0498	33.619		33.996	38.0515	37.1479		0.640772	0.901844	0.908498		0.747206	0.948516	0.948189		0.795811	0.966501	0.964058		0.931206	0.985505	0.985841		4.70934	0.648415	0.189951		4.91217	0.649256	0.191066		5.06226	0.650457	0.189914		5.17968	0.771351	0.212509
		41	23.4291	29.7383	27.3673		26.8462	33.0366	32.9038		28.5384	34.4893	35.8597		33.754	35.9976	40.0426		0.63323	0.934227	0.919149		0.72816	0.959377	0.962022		0.781521	0.968782	0.96428		0.914253	0.984337	0.986543		4.72784	0.663755	0.19373		4.92761	0.656676	0.1929		5.02556	0.656418	0.193718		5.23315	0.78935	0.215867
		42	23.3084	29.6753	28.301		26.6841	33.077	32.774		28.2707	34.5074	35.8882		33.7196	36.8448	40.0599		0.625953	0.934076	0.916687		0.72584	0.957366	0.960449		0.779145	0.968094	0.967157		0.913814	0.985362	0.986013		4.7475	0.644484	0.19238		4.92494	0.645027	0.19658		5.01382	0.655026	0.189577		5.22627	0.738414	0.205139
		43	23.1958	29.3897	27.4322		26.4888	32.8586	32.6648		27.9986	34.4151	35.5898		33.0276	35.4875	39.7748		0.630705	0.935409	0.918339		0.727266	0.959515	0.961455		0.779853	0.967906	0.966278		0.91261	0.984102	0.986727		4.79637	0.651441	0.195225		4.91337	0.648369	0.188175		4.99517	0.654506	0.190113		5.21682	0.766441	0.194179
		44	23.2038	29.3531	27.4498		26.4673	32.8618	32.7203		28.0024	34.5003	35.5741		33.0128	35.9274	39.6785		0.630812	0.935052	0.91692		0.726565	0.959626	0.961448		0.779265	0.968327	0.966349		0.91285	0.98435	0.985807		4.74982	0.646649	0.189144		4.87476	0.65583	0.191083		5.01718	0.650892	0.193916		5.27285	0.809187	0.199518
		45	23.1859	31.192	29.6871		26.8664	33.8556	34.4549		28.6792	35.4059	35.4714		33.8974	37.0195	39.7098		0.623816	0.944448	0.932739		0.72461	0.96459	0.967135		0.77563	0.974367	0.972716		0.914519	0.986443	0.988475		4.7256	0.650612	0.191558		4.89235	0.660095	0.190097		4.98687	0.650067	0.188096		5.20217	0.794754	0.206194
		46	23.2959	31.0331	29.43		26.6455	33.7246	34.0375		28.413	35.3372	35.1334		33.829	38.0381	39.8239		0.62168	0.943681	0.926591		0.720095	0.962718	0.96316		0.771684	0.973753	0.971362		0.914044	0.987482	0.987259		4.72642	0.65363	0.190933		4.88568	0.647968	0.189457		5.02353	0.650628	0.194086		5.19624	0.792351	0.198729
		47	23.0125	30.96	29.2757		26.461	33.6827	33.8323		28.1462	35.434	34.8475		33.1141	37.3153	39.4573		0.620591	0.943755	0.932066		0.720884	0.965066	0.965539		0.771749	0.974296	0.970858		0.913261	0.987024	0.988199		4.74214	0.654256	0.190275		4.886	0.647221	0.196692		4.97928	0.64955	0.187913		5.18603	0.820788	0.197968
		48	23.0274	30.9474	29.2748		26.4862	33.7157	33.9834		28.1688	35.4407	35.0032		33.1169	37.4636	39.3351		0.620703	0.944124	0.932028		0.721453	0.964956	0.965863		0.772785	0.974219	0.970291		0.91365	0.986971	0.988396		4.73505	0.647819	0.192032		4.89824	0.643793	0.187022		4.96941	0.654938	0.189296		5.23162	0.781101	0.209403
		49	23.7396	30.1115	31.303		27.3434	34.4782	33.8685		29.1678	36.0463	36.2499		34.4441	39.2243	39.9699		0.62153	0.938308	0.925743		0.72503	0.961608	0.964022		0.778835	0.97161	0.972571		0.916782	0.987076	0.987809		4.74875	0.660377	0.196782		4.90295	0.64868	0.192431		4.92323	0.66082	0.189119		5.21584	0.778279	0.196657
		50	23.8164	30.3688	31.5242		27.2703	34.4612	34.0293		29.0004	35.8026	36.2882		34.4667	39.4333	40.0463		0.620943	0.937868	0.929409		0.723727	0.960794	0.963751		0.777456	0.971419	0.970121		0.916227	0.987101	0.988035		4.74072	0.65411	0.191849		4.92199	0.654047	0.188576		4.91239	0.644825	0.190663		5.22952	0.809003	0.210118
		51	23.4247	29.6505	31.1174		27.0503	34.2865	33.55		28.7242	35.8502	36.0442		33.7259	39.3194	39.7864		0.615603	0.936645	0.929361		0.722128	0.961217	0.963586		0.775207	0.971731	0.972134		0.916101	0.987003	0.988399		4.73744	0.665328	0.191556		4.88305	0.644019	0.192696		4.89196	0.655319	0.18937		5.21602	0.770582	0.197131
		52	23.4449	29.6571	31.1156		27.0447	34.328	33.6073		28.7349	35.8472	36.0866		33.7157	39.4261	39.7993		0.61586	0.936662	0.927768		0.721905	0.96113	0.963483		0.775447	0.971492	0.971148		0.916727	0.987331	0.988139		4.73838	0.661386	0.192785		4.90987	0.648888	0.189167		4.969	0.652629	0.189021		5.20616	0.783944	0.195605
		53	25.0237	32.559	31.542		28.1572	33.339	35.8225		29.7512	36.4203	36.9662		35.2934	39.0049	40.8788		0.630529	0.942928	0.9315		0.733126	0.955952	0.964608		0.781729	0.973319	0.970627		0.918871	0.987198	0.989258		4.72601	0.672521	0.191286		4.89797	0.654364	0.191838		4.89113	0.648592	0.187873		5.24872	0.751725	0.199296
		54	24.9115	32.4777	31.7604		28.0223	33.0177	35.6182		29.6091	36.1048	36.7067		35.3138	39.1896	40.9777		0.626025	0.943084	0.929854		0.731274	0.955497	0.96379		0.779885	0.971635	0.969105		0.918219	0.987275	0.988641		4.75699	0.657209	0.19783		4.89254	0.651263	0.188614		4.91043	0.652277	0.189252		5.2024	0.784253	0.209528
		55	24.7279	32.4282	31.4397		27.7812	33.3513	35.4648		29.3103	36.2587	36.8346		34.5547	38.9012	40.7437		0.623424	0.942499	0.930553		0.727539	0.957091	0.962341		0.777544	0.972214	0.97196		0.918095	0.987023	0.988722		4.71892	0.65143	0.19013		4.93522	0.650061	0.189385		5.01161	0.658394	0.190068		5.23914	0.818482	0.19723
		56	24.7091	32.4415	31.3997		27.8248	33.346	35.4727		29.3369	36.2734	36.8496		34.5564	38.942	40.7397		0.622982	0.942464	0.930516		0.729171	0.957018	0.962795		0.77845	0.972345	0.972819		0.918569	0.987185	0.988853		4.7117	0.658225	0.191848		4.94539	0.651355	0.189178		4.95407	0.657177	0.189876		5.20439	0.784053	0.199648
		57	26.1944	32.476	33.0503		28.8541	36.6363	35.5228		30.8278	38.2826	37.5499		36.8294	42.1936	42.9753		0.648275	0.940097	0.939779		0.7449	0.967019	0.969374		0.799347	0.975886	0.976538		0.931262	0.991074	0.990435		4.73905	0.651896	0.192276		4.89788	0.671118	0.190248		4.90566	0.652865	0.191201		5.21678	0.769331	0.205067
		58	26.1359	32.6161	33.0207		28.8765	36.6113	35.4449		30.7241	38.3332	37.0442		36.8522	42.5357	42.864		0.645028	0.940935	0.93904		0.742336	0.967035	0.966561		0.797219	0.975885	0.974935		0.932084	0.99144	0.99011		4.75913	0.653276	0.188239		4.91019	0.680012	0.191963		4.89938	0.661843	0.188809		5.19487	0.801876	0.193682
		59	25.9648	32.5673	32.8863		28.5489	36.6868	35.3084		30.4095	38.099	37.1809		36.1477	42.2801	42.646		0.64131	0.940782	0.93864		0.737435	0.968225	0.967041		0.793392	0.975451	0.975475		0.930514	0.990928	0.990027		4.738	0.652914	0.209244		4.88652	0.647834	0.187093		5.17334	0.657056	0.192808		5.18737	0.750325	0.198316
		60	25.9295	32.5878	32.8512		28.5821	36.6805	35.2759		30.4496	38.1207	37.1584		36.1425	42.2521	42.6206		0.640495	0.941247	0.93918		0.738432	0.968297	0.9669		0.794285	0.975313	0.975212		0.930528	0.990977	0.990006		4.72774	0.650439	0.190187		4.9135	0.646888	0.1913		5.43581	0.664705	0.189242		5.2235	0.806683	0.206045
		61	25.7467	32.5021	31.2206		28.6354	36.971	37.2409		31.1449	38.4404	36.2544		37.4581	43.5789	42.0168		0.62823	0.943761	0.934514		0.735392	0.969877	0.970003		0.800225	0.97725	0.975317		0.933382	0.99277	0.990453		4.70902	0.651726	0.194269		4.90458	0.97622	0.195861		4.88657	0.650903	0.198105		5.22209	0.768879	0.215692
		62	25.6746	32.3531	30.9836		28.6428	37.0798	36.8805		30.8117	38.6312	36.3184		37.4039	43.7128	41.7012		0.626558	0.94434	0.937645		0.734025	0.969512	0.964345		0.794017	0.976984	0.973985		0.932187	0.992562	0.989572		4.74018	0.655336	0.19118		4.88873	0.658077	0.191989		4.92704	0.6489	0.194229		5.16128	0.845408	0.213779
		63	25.5614	31.9478	30.8614		28.4391	37.0777	36.7616		30.6642	38.4595	35.9288		36.7804	43.5946	41.5097		0.623219	0.9412	0.935777		0.729867	0.969928	0.964479		0.791814	0.976665	0.970892		0.932005	0.992456	0.989355		4.74474	0.662954	0.198225		4.89717	0.660394	0.189492		4.91489	0.649211	0.190086		5.27676	0.802876	0.208102
		64	25.5796	31.9524	30.8807		28.4512	37.0423	36.7403		30.7	38.4748	35.9497		36.7635	43.6007	41.5256		0.623645	0.941261	0.935678		0.73026	0.969513	0.964276		0.792656	0.976723	0.971073		0.931415	0.99248	0.989443		4.71057	0.653042	0.190028		4.89588	0.644079	0.192136		4.91414	0.649103	0.193796		5.29465	0.789898	0.196765
		Mean	23.4527	30.4755	29.6562		26.9477	33.5285	34.1516	#DIV/0!	28.7488	34.8838	35.8999		34.4207	38.444	40.2177		0.603749	0.937326	0.9272	#DIV/0!	0.709555	0.961227	0.962765		0.764321	0.971281	0.970467		0.914712	0.986896	0.987783		4.75057	0.666645	0.205597		4.90865	0.669843	0.203719		4.96245	0.667658	0.206799		5.21626	0.799744	0.215599
		SD	1.41478	1.95631	1.61485		1.15154	2.08558	1.64287	#DIV/0!	1.21487	2.04808	1.13341		1.40826	2.92665	1.51305		0.0284134	0.0120078	0.00969398	#DIV/0!	0.0261884	0.00702395	0.00624249		0.0250474	0.00443662	0.00568071		0.0133586	0.00373361	0.00237522		0.0223282	0.106734	0.105167		0.0232213	0.112846	0.102367		0.0894357	0.104275	0.125273		0.0259511	0.110633	0.100864

## Sheet: Fig. 3 (d)-(f)
		PSNR (Fig. 3(d))								SSIM (Fig. 3(e))								Time (s) (Fig. 3(f))
		Nb=1	Nb=2	Nb=3	Nb=5	Nb=7	Nb=9	Nb=11		Nb=1	Nb=2	Nb=3	Nb=5	Nb=7	Nb=9	Nb=11		Nb=1	Nb=2	Nb=3	Nb=5	Nb=7	Nb=9	Nb=11
	1	24.9118	33.788	34.5204	35.4415	35.4065	34.5185	36.3969		0.899243	0.961292	0.970487	0.97699	0.979524	0.981938	0.984286		0.911762	1.01513	1.10862	1.26565	1.45884	1.64238	1.83712
	2	25.3699	33.7257	34.4038	35.5285	35.2686	34.7572	36.0262		0.900782	0.959773	0.968502	0.979367	0.979456	0.981455	0.98374		0.0965123	0.196954	0.281619	0.465203	0.644963	0.82839	0.995248
	3	24.6131	33.5263	34.2508	35.2908	35.2111	34.4705	36.2327		0.894143	0.961608	0.969752	0.97956	0.98026	0.981961	0.984352		0.0980506	0.193284	0.28346	0.468683	0.638727	0.814024	0.997346
	4	24.6461	33.5399	34.2127	35.2947	35.184	34.3697	36.2768		0.895958	0.963242	0.968772	0.97911	0.980042	0.981812	0.984412		0.106026	0.189542	0.283795	0.465468	0.640633	0.807978	0.997505
	5	27.5225	35.1197	34.6447	36.5441	36.8985	35.7356	37.6261		0.912484	0.959556	0.96852	0.979019	0.980981	0.98277	0.984759		0.0988851	0.19212	0.276743	0.46497	0.645521	0.808207	0.991972
	6	27.891	35.077	34.623	36.8537	36.6077	35.4817	37.6525		0.913566	0.956849	0.966657	0.981044	0.980958	0.982066	0.985114		0.103571	0.191077	0.280292	0.458247	0.637573	0.80384	1.00666
	7	27.1829	34.7912	34.4659	36.436	36.6192	35.6387	37.4083		0.911904	0.957691	0.968062	0.979941	0.981224	0.982845	0.984891		0.103779	0.191213	0.281172	0.463181	0.645334	0.808391	0.996761
	8	27.2041	34.7592	34.366	36.5114	36.6748	35.636	37.4308		0.911771	0.954471	0.965357	0.980567	0.981648	0.983106	0.984755		0.0975676	0.190825	0.276914	0.459436	0.634171	0.810979	0.989924
	9	29.1443	35.7979	36.1589	37.2932	37.5913	36.4494	38.889		0.927855	0.966289	0.973324	0.982895	0.984462	0.983837	0.987211		0.0956125	0.195276	0.275203	0.459681	0.644729	0.821818	1.00005
	10	29.1858	35.6275	36.0951	37.4933	37.7297	36.2408	38.8847		0.927852	0.965414	0.973712	0.983416	0.984707	0.984821	0.98771		0.0958273	0.190866	0.283161	0.460402	0.657506	0.808526	0.992662
	11	28.6311	35.455	35.984	37.0906	37.4556	36.373	38.7042		0.926302	0.968133	0.975709	0.983916	0.984225	0.985255	0.987117		0.0967233	0.190112	0.281638	0.456213	0.683882	0.810461	1.00132
	12	28.6417	35.454	35.9311	37.113	37.4253	36.339	38.7322		0.926529	0.967331	0.975646	0.983465	0.985059	0.98534	0.987396		0.0959346	0.190775	0.277252	0.461797	0.652016	0.800969	1.0026
	13	29.586	36.8873	37.3655	38.9342	38.9226	38.797	40.2366		0.936753	0.972402	0.975739	0.98426	0.985806	0.985673	0.989038		0.101692	0.191193	0.27811	0.452739	0.651191	0.815126	0.985416
	14	29.5783	36.5316	37.26	39.1605	38.7706	38.7796	40.269		0.938406	0.971085	0.976688	0.984103	0.985589	0.985609	0.988424		0.0962219	0.192108	0.281616	0.454499	0.644514	0.825734	0.99289
	15	29.4935	36.4898	37.1153	38.7363	38.6825	38.6308	40.0347		0.936721	0.973649	0.976701	0.984972	0.985789	0.985725	0.988684		0.0957472	0.190994	0.290847	0.463262	0.638698	0.813492	0.986514
	16	29.4936	36.4986	37.0814	38.613	38.6713	38.4952	39.9706		0.936748	0.973542	0.976389	0.984269	0.985792	0.985377	0.988627		0.0962818	0.19282	0.289696	0.471656	0.626909	0.825861	0.987436
	17	26.2199	35.3807	36.8235	38.2484	38.7736	37.5963	39.8084		0.933568	0.97678	0.979503	0.985949	0.987277	0.987284	0.989922		0.0956354	0.189546	0.278566	0.470879	0.635117	0.81384	0.987002
	18	26.8197	35.0956	36.6416	38.5783	38.7692	37.2726	39.7746		0.934358	0.975563	0.980397	0.98503	0.987464	0.987279	0.989298		0.09443	0.194136	0.281544	0.464231	0.631465	0.817832	1.0021
	19	26.4519	34.9264	36.548	38.1205	38.505	37.5222	39.6045		0.931576	0.976332	0.980106	0.985534	0.98695	0.987064	0.989754		0.0988345	0.190239	0.282604	0.45898	0.632927	0.821593	0.985469
	20	26.4592	35.0172	36.5641	37.9564	38.5459	37.5603	39.5277		0.931617	0.976606	0.980245	0.985137	0.987122	0.986952	0.989641		0.0959232	0.1893	0.280951	0.457237	0.630641	0.816774	1.00252
	21	30.4194	36.5992	36.5403	38.4813	37.8576	37.9833	39.9247		0.937236	0.971749	0.974925	0.985982	0.986784	0.986514	0.989946		0.0985596	0.199122	0.278536	0.45878	0.6292	0.818939	0.995065
	22	30.5955	36.4965	36.583	38.5238	38.0713	38.1422	39.8989		0.935502	0.970803	0.975224	0.985277	0.986091	0.986459	0.989379		0.0930405	0.191946	0.281263	0.456291	0.630255	0.810181	0.984403
	23	30.1881	36.2514	36.7105	38.1027	37.5853	37.7802	39.5861		0.932256	0.971542	0.977026	0.985369	0.9864	0.986633	0.9895		0.0945547	0.192206	0.284767	0.455073	0.68801	0.817349	0.992457
	24	30.2007	36.265	36.5983	38.1229	37.5875	37.9031	39.6344		0.932016	0.970985	0.975505	0.985286	0.986206	0.986196	0.989565		0.0948064	0.191007	0.280958	0.462657	0.719688	0.821633	1.00799
	25	28.9062	37.4715	37.8894	36.6944	39.7893	38.4902	40.2686		0.943896	0.978708	0.979752	0.98533	0.98793	0.987908	0.990169		0.0955892	0.19006	0.280605	0.456829	0.656631	0.820136	1.00078
	26	29.0399	37.1068	37.8373	37.1039	39.684	38.0261	40.0294		0.941129	0.977415	0.979831	0.984814	0.987606	0.987783	0.989514		0.0953469	0.187392	0.280313	0.4721	0.652254	0.809428	1.00657
	27	29.0684	37.1409	37.7938	36.6089	39.5984	38.3741	39.9963		0.940546	0.97798	0.979131	0.984242	0.987918	0.987594	0.989875		0.0948694	0.192645	0.277953	0.461411	0.688663	0.813698	1.011
	28	29.061	37.105	37.7654	36.7611	39.5611	38.3096	40.0686		0.940626	0.977558	0.978465	0.984671	0.987544	0.987623	0.989957		0.0944898	0.196113	0.275891	0.473484	0.6398	0.808953	1.00616
	29	27.9543	36.4686	36.3287	39.1085	39.0207	38.3224	38.5978		0.93973	0.978011	0.980274	0.986496	0.987098	0.987162	0.989898		0.0981166	0.193359	0.280046	0.459606	0.67751	0.816917	0.987829
	30	28.2961	36.8462	37.1928	39.1223	38.8024	38.7232	38.9898		0.938253	0.97635	0.97991	0.9864	0.985956	0.987538	0.989878		0.0938044	0.19116	0.280798	0.458551	0.678385	0.80821	1.00552
	31	28.2065	36.4693	36.3999	38.9608	38.7733	38.5505	38.8498		0.935461	0.974533	0.979905	0.985482	0.986779	0.987149	0.989532		0.0928001	0.189737	0.279571	0.456789	0.650676	0.814884	1.0091
	32	28.2275	36.451	36.3545	38.9632	38.8001	38.4406	38.7223		0.935175	0.976863	0.980112	0.98579	0.986409	0.987228	0.989528		0.0958488	0.190691	0.280972	0.482537	0.653746	0.814524	0.988655
	33	31.0535	37.5383	38.146	38.348	39.8103	37.5576	41.2125		0.93757	0.973894	0.977715	0.983294	0.984005	0.984406	0.988783		0.0960155	0.190513	0.281667	0.462765	0.663263	0.820038	1.01836
	34	31.1233	37.6188	38.2231	38.8902	39.6435	37.6645	41.1353		0.93494	0.974033	0.97733	0.983778	0.983491	0.984094	0.988582		0.0987973	0.204257	0.285143	0.454932	0.632461	0.814346	1.00488
	35	30.7845	37.3165	37.9261	38.2425	39.6561	37.6251	41.0181		0.934137	0.973802	0.977096	0.983336	0.98394	0.984261	0.988661		0.0949001	0.188734	0.277065	0.462347	0.653414	0.814392	0.990689
	36	30.7736	37.2877	37.8832	38.1549	39.6515	37.5508	41.0262		0.934001	0.974041	0.977402	0.983272	0.983844	0.984177	0.988647		0.0936086	0.192653	0.277022	0.458543	0.67368	0.812933	1.00609
	37	29.8701	33.7009	35.3952	35.8439	32.9239	34.583	36.2466		0.934735	0.96508	0.97194	0.979928	0.975818	0.979839	0.985221		0.0968146	0.190306	0.295948	0.458544	0.647557	0.828197	1.00815
	38	29.7368	33.9552	34.7674	35.4746	33.1886	34.329	36.1493		0.92985	0.965975	0.96867	0.978234	0.973554	0.976964	0.984504		0.0948937	0.191141	0.284172	0.465086	0.655929	0.813513	1.0393
	39	29.5893	33.6182	35.2297	35.6222	33.0634	34.45	36.4674		0.93213	0.965888	0.971417	0.979013	0.976112	0.979763	0.9856		0.0951622	0.193344	0.275507	0.467072	0.660983	0.807294	0.992878
	40	29.5968	33.6193	35.3036	35.7346	33.1043	34.4588	36.4811		0.93219	0.964064	0.971693	0.979605	0.975966	0.978855	0.985958		0.0934076	0.196076	0.279377	0.457047	0.638147	0.813233	0.989689
	41	26.3753	35.8597	36.4522	37.272	37.3486	37.9615	38.5872		0.908922	0.964266	0.972691	0.979623	0.981134	0.983639	0.986613		0.0963438	0.189069	0.284915	0.459394	0.631819	0.814599	0.989312
	42	26.0894	35.8876	36.1801	37.1695	37.0285	37.8174	38.6941		0.907404	0.967127	0.967792	0.979298	0.979091	0.981246	0.985878		0.0938485	0.187597	0.278317	0.461884	0.659051	0.805661	0.992721
	43	25.9889	35.5901	36.0686	36.9495	36.9989	37.7121	38.5361		0.905832	0.966293	0.971906	0.979829	0.980906	0.983554	0.986484		0.0938179	0.189754	0.2754	0.453197	0.666337	0.810021	1.04937
	44	26.0143	35.5744	36.0308	36.9911	36.9465	37.6491	38.5104		0.906097	0.966366	0.972218	0.980649	0.980863	0.98357	0.986616		0.100443	0.194694	0.279674	0.452911	0.656155	0.811842	1.01552
	45	27.6068	35.4706	36.0439	37.3215	36.5519	35.5266	39.5344		0.919607	0.972686	0.976875	0.984351	0.984913	0.985317	0.988851		0.0963645	0.192242	0.279957	0.462103	0.673465	0.812321	0.999963
	46	27.4162	35.134	35.5668	37.3858	36.1538	36.0112	39.6285		0.916191	0.971334	0.975127	0.983705	0.984124	0.984916	0.988927		0.0931723	0.189559	0.278775	0.455983	0.644002	0.816684	1.00803
	47	27.2955	34.8477	35.5444	37.2372	36.0554	36.0637	39.5127		0.914827	0.970856	0.977171	0.984212	0.98428	0.985445	0.988979		0.0963135	0.188909	0.272649	0.458216	0.639734	0.824763	0.983993
	48	27.2153	35.0026	35.7184	37.2607	36.2231	36.0091	39.4764		0.913807	0.970275	0.977308	0.984207	0.984474	0.985451	0.988974		0.093802	0.192585	0.278614	0.454959	0.630533	0.819142	0.991938
	49	29.2505	36.2492	37.2232	38.2738	38.0176	38.7827	39.8748		0.923122	0.972568	0.97439	0.98321	0.983593	0.984453	0.988124		0.0930254	0.188579	0.281352	0.459294	0.639228	0.811406	0.980229
	50	28.9852	36.2879	37.1566	38.3396	38.0615	38.6775	39.8329		0.917127	0.970149	0.975122	0.983149	0.9833	0.984283	0.987612		0.0977724	0.198837	0.27451	0.459445	0.638078	0.815924	0.998292
	51	28.925	36.0438	37.0172	37.9874	37.8678	38.6473	39.7227		0.920527	0.972141	0.97618	0.983419	0.983833	0.984912	0.988204		0.0940342	0.190015	0.279402	0.462069	0.637151	0.807426	0.985482
	52	28.942	36.0863	37.0258	38.1451	37.9172	38.6195	39.7591		0.920392	0.971155	0.97578	0.983321	0.98386	0.984959	0.988147		0.0957878	0.191667	0.281532	0.459867	0.65373	0.826062	1.02097
	53	30.7464	36.9667	37.486	37.8645	38.4266	38.0875	38.9697		0.937444	0.970634	0.975833	0.983628	0.984694	0.984945	0.988358		0.094661	0.19551	0.280452	0.456608	0.660856	0.81793	1.00723
	54	31.0313	36.7059	37.1665	37.7798	38.5164	37.8419	39.0063		0.934924	0.969077	0.976963	0.984091	0.984194	0.984703	0.987884		0.0948246	0.194112	0.285131	0.457927	0.636266	0.827339	0.996746
	55	30.617	36.8345	37.4019	37.8003	38.3913	38.0757	39.0715		0.932064	0.971962	0.977287	0.983678	0.984688	0.985076	0.988522		0.093986	0.191143	0.276537	0.459903	0.638652	0.817393	0.984583
	56	30.5957	36.85	37.3604	37.6888	38.3733	38.0639	39.0077		0.931933	0.972826	0.977255	0.983651	0.984685	0.985059	0.988589		0.0970576	0.190209	0.283042	0.457537	0.638669	0.8153	1.0047
	57	28.6235	37.5503	37.8303	39.8178	40.4746	40.5765	41.6017		0.933664	0.976536	0.979695	0.984044	0.984902	0.986634	0.989558		0.0948055	0.190354	0.285358	0.462466	0.632138	0.820264	1.05784
	58	28.6669	37.0424	37.631	39.4406	40.4968	40.6209	41.3612		0.931562	0.974929	0.978831	0.983239	0.984879	0.986541	0.989173		0.0946889	0.191328	0.277422	0.463147	0.634037	0.81493	1.01848
	59	28.7023	37.1817	37.6054	39.5778	40.3904	40.5156	41.3995		0.929749	0.975476	0.978998	0.983075	0.98491	0.98677	0.989134		0.0954044	0.194528	0.27809	0.460319	0.639067	0.810978	1.0072
	60	28.7517	37.1581	37.6086	39.4991	40.3271	40.4835	41.338		0.929779	0.975211	0.978886	0.98273	0.984823	0.986647	0.98906		0.0935841	0.192647	0.280787	0.459802	0.647185	0.808566	1.04081
	61	27.4027	36.2502	38.3731	39.1092	39.4412	41.0069	38.6608		0.929691	0.975277	0.979306	0.983617	0.984881	0.987801	0.986844		0.0930655	0.19236	0.280494	0.464342	0.633501	0.810641	1.09503
	62	27.0577	36.3227	38.3796	39.222	39.6881	40.8891	39.0507		0.92625	0.974005	0.978848	0.983314	0.984847	0.987032	0.987042		0.0966668	0.188883	0.278162	0.457937	0.638494	0.823998	0.984992
	63	27.5226	35.9292	38.2004	38.9604	39.5279	40.868	39.1508		0.925759	0.970897	0.977787	0.9819	0.984608	0.987126	0.987305		0.0949087	0.19386	0.278567	0.458511	0.642893	0.805031	0.972386
	64	27.5152	35.9494	38.2393	39.0459	39.5298	40.832	39.0726		0.925721	0.971068	0.978036	0.982192	0.984613	0.987005	0.987241		0.093679	0.190586	0.279163	0.458847	0.636289	0.810595	0.992512
	Mean	28.4231	35.8998	36.5818	37.7225	37.8537	37.5823	39.1117		0.926436	0.970469	0.975529	0.983004	0.983826	0.984897	0.987874		0.108789	0.204828	0.293432	0.47343	0.66114	0.827716	1.01504
	SD	1.66938	1.1334	1.16864	1.19004	1.82482	1.79344	1.41183		0.0121167	0.00566664	0.00391614	0.00228126	0.00312455	0.00235434	0.00178593		0.101199	0.102128	0.102775	0.0999488	0.102009	0.102826	0.105395

## Sheet: Fig. 3 (g)-(i)
		PSNR (Fig. 3(g))						SSIM (Fig. 3(h))						Time (s) (Fig. 3(i))
		Nc=3	Nc=5	Nc=7	Nc=9	Nc=11		Nc=3	Nc=5	Nc=7	Nc=9	Nc=11		Nc=3	Nc=5	Nc=7	Nc=9	Nc=11
	1	34.5204	34.49	33.5579	32.72	32.0501		0.970487	0.96972	0.964217	0.96343	0.961065		1.10862	1.15028	1.1673	1.18263	1.23917
	2	34.4038	34.5323	33.816	32.8132	32.0632		0.968502	0.969321	0.968117	0.96486	0.960302		0.281619	0.293116	0.332939	0.326852	0.368572
	3	34.2508	34.2899	33.3387	32.6357	31.6849		0.969752	0.970344	0.968248	0.964258	0.959168		0.28346	0.290944	0.287585	0.298022	0.305642
	4	34.2127	34.2648	33.4042	32.643	31.686		0.968772	0.969009	0.969631	0.963536	0.959232		0.283795	0.288641	0.286149	0.298796	0.30936
	5	34.6447	35.143	35.0117	34.3825	33.4567		0.96852	0.965453	0.970638	0.966136	0.961288		0.276743	0.284118	0.321255	0.318192	0.304269
	6	34.623	35.238	34.4924	34.436	33.4188		0.966657	0.969924	0.968767	0.966577	0.961888		0.280292	0.298191	0.283951	0.292661	0.310398
	7	34.4659	35.0742	34.4304	34.2376	32.7194		0.968062	0.969732	0.970368	0.967255	0.959858		0.281172	0.285364	0.29521	0.303216	0.309328
	8	34.366	35.1172	34.4717	34.2387	32.6648		0.965357	0.969715	0.968565	0.966409	0.959785		0.276914	0.288363	0.296094	0.303369	0.313648
	9	36.1589	36.8203	36.256	33.5294	34.6385		0.973324	0.975371	0.966574	0.969709	0.965903		0.275203	0.32305	0.29875	0.304308	0.312139
	10	36.0951	36.65	36.3644	33.2042	34.6413		0.973712	0.972315	0.974692	0.971107	0.966744		0.283161	0.284408	0.293378	0.301887	0.34453
	11	35.984	36.4689	36.1011	33.5067	34.2344		0.975709	0.974005	0.973713	0.971485	0.965909		0.281638	0.284121	0.296702	0.302012	0.314084
	12	35.9311	36.512	36.1805	33.5045	34.2641		0.975646	0.973083	0.972981	0.971168	0.966854		0.277252	0.313487	0.297546	0.303989	0.301877
	13	37.3655	37.9781	37.2135	35.819	35.7348		0.975739	0.977622	0.976777	0.972703	0.967329		0.27811	0.274668	0.293061	0.347124	0.303997
	14	37.26	37.9501	37.3404	35.1522	35.7338		0.976688	0.977403	0.975971	0.972893	0.968718		0.281616	0.27913	0.290956	0.29365	0.307432
	15	37.1153	37.7138	36.71	35.3224	35.4831		0.976701	0.977539	0.975544	0.972292	0.968397		0.290847	0.278398	0.2972	0.29704	0.330863
	16	37.0814	37.7342	36.6376	35.358	35.4457		0.976389	0.977121	0.975586	0.972697	0.968165		0.289696	0.282714	0.342499	0.301473	0.30849
	17	36.8235	36.9603	37.1466	34.3768	34.2877		0.979503	0.980811	0.981963	0.97818	0.973866		0.278566	0.285868	0.291565	0.292536	0.309936
	18	36.6416	36.8087	36.2021	34.0709	34.4117		0.980397	0.980848	0.981851	0.976959	0.974021		0.281544	0.287271	0.286519	0.301718	0.35314
	19	36.548	36.7712	36.3258	34.456	33.863		0.980106	0.980401	0.981039	0.97763	0.972075		0.282604	0.289795	0.3442	0.293081	0.304181
	20	36.5641	36.786	36.4957	34.5067	33.8792		0.980245	0.980402	0.981397	0.97755	0.972423		0.280951	0.28817	0.290818	0.302975	0.307496
	21	36.5403	37.505	37.4074	34.7238	32.5209		0.974925	0.979247	0.98079	0.974854	0.971089		0.278536	0.292686	0.315742	0.29818	0.305107
	22	36.583	37.3491	37.2603	34.9763	32.5986		0.975224	0.978097	0.977875	0.972753	0.970408		0.281263	0.289912	0.284463	0.294952	0.303526
	23	36.7105	37.1684	37.0455	34.6663	32.4802		0.977026	0.978298	0.975201	0.974453	0.969827		0.284767	0.340001	0.284857	0.293414	0.37643
	24	36.5983	37.2587	37.1665	34.5508	32.5667		0.975505	0.978265	0.978614	0.974447	0.969724		0.280958	0.279943	0.323235	0.323575	0.317431
	25	37.8894	38.3779	38.542	37.5002	36.3224		0.979752	0.982876	0.983243	0.97734	0.973906		0.280605	0.276537	0.28578	0.295465	0.307925
	26	37.8373	38.1938	38.6873	37.5433	36.1743		0.979831	0.981407	0.98324	0.977229	0.975312		0.280313	0.279067	0.284789	0.296125	0.315861
	27	37.7938	38.029	37.8971	37.4032	36.0103		0.979131	0.982027	0.982539	0.977612	0.973117		0.277953	0.277408	0.295739	0.327944	0.308063
	28	37.7654	38.1116	37.8934	37.3983	36.0271		0.978465	0.980522	0.982621	0.97705	0.973239		0.275891	0.284972	0.29375	0.290405	0.314651
	29	36.3287	37.2707	37.5309	36.0723	35.6638		0.980274	0.979858	0.980949	0.976268	0.97242		0.280046	0.292011	0.293857	0.294502	0.317171
	30	37.1928	37.4596	37.7353	36.6437	35.9708		0.97991	0.980519	0.982746	0.977204	0.971564		0.280798	0.293414	0.293441	0.295292	0.320962
	31	36.3999	37.2183	37.1909	36.1898	35.6186		0.979905	0.978845	0.979442	0.977056	0.970155		0.279571	0.284668	0.294993	0.304765	0.324464
	32	36.3545	37.2968	37.2317	36.2714	35.6728		0.980112	0.979615	0.980494	0.977409	0.970301		0.280972	0.291502	0.292402	0.332775	0.319219
	33	38.146	38.4074	38.5261	35.457	36.045		0.977715	0.976731	0.977223	0.971993	0.968072		0.281667	0.287994	0.293031	0.296191	0.307682
	34	38.2231	38.4405	38.3481	35.5302	36.021		0.97733	0.9758	0.974945	0.971217	0.966586		0.285143	0.283945	0.294027	0.298503	0.311124
	35	37.9261	38.1591	37.8707	35.6375	35.7568		0.977096	0.976453	0.976216	0.970483	0.966958		0.277065	0.289449	0.32451	0.293901	0.310968
	36	37.8832	38.1256	37.8849	35.7096	35.7627		0.977402	0.976487	0.976641	0.97056	0.967291		0.277022	0.294227	0.289521	0.298379	0.37077
	37	35.3952	34.7563	35.3192	34.7988	33.7758		0.97194	0.965112	0.970714	0.967209	0.961997		0.295948	0.285683	0.289436	0.299795	0.308585
	38	34.7674	34.6133	33.9925	34.5472	33.4062		0.96867	0.967856	0.968604	0.967525	0.960762		0.284172	0.292835	0.312946	0.335505	0.310546
	39	35.2297	35.0577	35.157	34.6758	33.5835		0.971417	0.969668	0.971061	0.967329	0.960707		0.275507	0.289308	0.293882	0.311684	0.304579
	40	35.3036	35.1954	35.0689	34.7301	33.7525		0.971693	0.969787	0.970716	0.968298	0.961185		0.279377	0.331735	0.292	0.335826	0.305021
	41	36.4522	36.6153	35.9839	35.309	34.9238		0.972691	0.972405	0.971227	0.967933	0.9643		0.284915	0.288959	0.345626	0.293412	0.379829
	42	36.1801	36.5003	35.5236	35.2866	34.8439		0.967792	0.970615	0.969298	0.967989	0.963849		0.278317	0.283136	0.290709	0.302173	0.314629
	43	36.0686	36.3126	35.7228	35.114	34.6077		0.971906	0.972495	0.969535	0.968256	0.964046		0.2754	0.28543	0.325132	0.350065	0.308954
	44	36.0308	36.2866	35.7689	35.0956	34.6413		0.972218	0.972193	0.971582	0.967974	0.964383		0.279674	0.2806	0.286154	0.316122	0.307731
	45	36.0439	36.5617	36.5709	34.7391	32.9594		0.976875	0.976358	0.975223	0.972748	0.967299		0.279957	0.288708	0.285097	0.303505	0.306032
	46	35.5668	36.2476	36.6103	34.171	33.2182		0.975127	0.97517	0.976461	0.971319	0.967248		0.278775	0.284021	0.315041	0.298567	0.315611
	47	35.5444	36.3765	36.3666	34.2233	33.3759		0.977171	0.97354	0.977602	0.972872	0.967572		0.272649	0.289982	0.288484	0.293906	0.315575
	48	35.7184	36.4245	36.4839	34.3396	33.5382		0.977308	0.975387	0.978735	0.972469	0.968433		0.278614	0.343165	0.288368	0.350306	0.316623
	49	37.2232	37.07	37.148	35.817	35.16		0.97439	0.974853	0.974834	0.970712	0.966191		0.281352	0.348244	0.333062	0.297653	0.315829
	50	37.1566	36.9561	36.9013	35.8278	35.0567		0.975122	0.974178	0.976493	0.971256	0.965		0.27451	0.299323	0.286965	0.300251	0.314876
	51	37.0172	36.9641	36.6246	35.7849	34.9653		0.97618	0.973936	0.976067	0.971489	0.965777		0.279402	0.281744	0.288345	0.302636	0.314646
	52	37.0258	37.003	36.6355	35.8199	34.8992		0.97578	0.975082	0.975616	0.971313	0.9658		0.281532	0.293606	0.284816	0.300554	0.321571
	53	37.486	37.9222	36.1631	36.8938	36.2331		0.975833	0.97786	0.975935	0.973242	0.969776		0.280452	0.291663	0.284295	0.371034	0.316295
	54	37.1665	37.6976	35.244	36.9556	36.0956		0.976963	0.976178	0.973587	0.974265	0.969008		0.285131	0.283587	0.293239	0.299673	0.317535
	55	37.4019	37.7705	35.1613	36.8139	35.9953		0.977287	0.978212	0.973078	0.973814	0.968769		0.276537	0.284784	0.29532	0.292266	0.314624
	56	37.3604	37.773	35.231	36.7992	35.9486		0.977255	0.978163	0.975889	0.973896	0.968771		0.283042	0.28274	0.294194	0.341129	0.314435
	57	37.8303	37.7516	38.1907	38.2904	37.2305		0.979695	0.979222	0.981208	0.978034	0.972294		0.285358	0.283856	0.291711	0.29316	0.365957
	58	37.631	37.4475	38.374	38.4493	37.1546		0.978831	0.978018	0.979808	0.977833	0.972249		0.277422	0.285255	0.300501	0.343699	0.311577
	59	37.6054	37.4315	38.8593	38.4	36.8486		0.978998	0.978014	0.981174	0.978073	0.970926		0.27809	0.344491	0.29258	0.300636	0.312444
	60	37.6086	37.5933	38.883	38.3874	36.8088		0.978886	0.978452	0.981077	0.978019	0.970926		0.280787	0.279866	0.312336	0.308384	0.309568
	61	38.3731	37.9718	39.2153	38.8951	37.2867		0.979306	0.979806	0.981328	0.980465	0.972913		0.280494	0.28143	0.301572	0.368022	0.311642
	62	38.3796	37.9305	38.5444	38.832	37.2358		0.978848	0.977942	0.980232	0.98012	0.97326		0.278162	0.280945	0.290725	0.295477	0.360569
	63	38.2004	37.6237	38.3027	38.6907	37.1849		0.977787	0.977555	0.979932	0.979554	0.972012		0.278567	0.277853	0.292811	0.29838	0.306117
	64	38.2393	37.754	38.3963	38.675	37.1953		0.978036	0.977431	0.980035	0.978891	0.972263		0.279163	0.28177	0.296818	0.306193	0.320269
	Mean	36.5818	36.8638	36.5962	35.5242	34.7734		0.975529	0.975635	0.975882	0.97262	0.967667		0.293432	0.304884	0.312343	0.32203	0.332993
	SD	1.16864	1.14534	1.46416	1.64235	1.54894		0.00391614	0.00420031	0.00482949	0.00445003	0.00435993		0.102775	0.107783	0.108838	0.110105	0.115697

## Sheet: Fig. 3 (j)-(l)
		PSNR (Fig. 3(j))					SSIM (Fig. 3(k))					Time (s) (Fig. 3(l))
		SPF=10 FPG=5	SPF=5 FPG=10	SPF=20 FPG=5	SPF=10 FPG=10		SPF=10 FPG=5	SPF=5 FPG=10	SPF=20 FPG=5	SPF=10 FPG=10		SPF=10 FPG=5	SPF=5 FPG=10	SPF=20 FPG=5	SPF=10 FPG=10
	1	34.5204	30.539	37.4548	35.3744		0.970487	0.948365	0.984211	0.974017		1.10862	1.4449	1.17814	1.43766
	2	34.4038	30.5578	37.4771	35.6452		0.968502	0.946693	0.9839	0.976699		0.281619	0.557995	0.299355	0.572498
	3	34.2508	30.332	37.3081	35.3693		0.969752	0.947395	0.982306	0.975985		0.28346	0.587368	0.302799	0.589592
	4	34.2127	30.3191	37.2755	35.2813		0.968772	0.947645	0.983071	0.97671		0.283795	0.531308	0.344386	0.546109
	5	34.6447	31.5684	39.0986	37.5295		0.96852	0.944428	0.985075	0.978765		0.276743	0.528567	0.306312	0.5517
	6	34.623	31.7448	39.2055	37.7084		0.966657	0.944545	0.984941	0.976913		0.280292	0.543271	0.288903	0.55765
	7	34.4659	31.3794	38.9169	37.332		0.968062	0.945111	0.984619	0.976777		0.281172	0.541146	0.291384	0.566092
	8	34.366	31.3809	38.9029	37.2866		0.965357	0.945558	0.98535	0.977513		0.276914	0.54265	0.291126	0.569568
	9	36.1589	32.341	39.8334	38.5883		0.973324	0.950308	0.986397	0.979979		0.275203	0.591939	0.307205	0.563729
	10	36.0951	32.5912	39.9505	38.944		0.973712	0.952876	0.985003	0.98167		0.283161	0.532248	0.289347	0.555319
	11	35.984	32.121	39.6313	38.3472		0.975709	0.953206	0.986534	0.980052		0.281638	0.536758	0.30258	0.546818
	12	35.9311	32.1639	39.6128	38.311		0.975646	0.953797	0.986533	0.98074		0.277252	0.575775	0.299798	0.560503
	13	37.3655	32.0198	41.0387	39.4031		0.975739	0.950802	0.987568	0.984515		0.27811	0.526834	0.298031	0.585173
	14	37.26	31.9319	41.1565	39.3854		0.976688	0.955643	0.987956	0.983213		0.281616	0.531988	0.294775	0.574404
	15	37.1153	31.8025	40.8185	39.1522		0.976701	0.951331	0.987741	0.983138		0.290847	0.576921	0.29106	0.563261
	16	37.0814	31.7347	40.7672	39.102		0.976389	0.952281	0.98787	0.983212		0.289696	0.53313	0.30895	0.567291
	17	36.8235	28.7141	39.8037	39.9193		0.979503	0.956192	0.987724	0.986453		0.278566	0.533419	0.290564	0.57084
	18	36.6416	28.5207	39.7955	39.9837		0.980397	0.956992	0.987909	0.98644		0.281544	0.563625	0.293158	0.602908
	19	36.548	28.6759	39.9355	39.6486		0.980106	0.955931	0.989106	0.986463		0.282604	0.541555	0.296912	0.55721
	20	36.5641	28.6565	39.8183	39.569		0.980245	0.95594	0.98838	0.986265		0.280951	0.550045	0.350023	0.592206
	21	36.5403	33.514	40.3471	38.7806		0.974925	0.958146	0.988278	0.982097		0.278536	0.555563	0.287164	0.603394
	22	36.583	33.6377	40.3753	38.7896		0.975224	0.957177	0.989392	0.984903		0.281263	0.545007	0.28749	0.553799
	23	36.7105	33.3919	40.0785	38.513		0.977026	0.957717	0.988912	0.983333		0.284767	0.544009	0.283866	0.578889
	24	36.5983	33.3655	40.0268	38.4138		0.975505	0.957888	0.988216	0.984925		0.280958	0.539328	0.292968	0.542814
	25	37.8894	34.4687	40.0693	40.3745		0.979752	0.964321	0.989846	0.987083		0.280605	0.577099	0.295304	0.541303
	26	37.8373	34.2171	40.3997	40.4928		0.979831	0.963085	0.990608	0.987298		0.280313	0.528375	0.293438	0.56571
	27	37.7938	34.2875	40.0301	40.1536		0.979131	0.963897	0.989987	0.985535		0.277953	0.534247	0.30473	0.566918
	28	37.7654	34.2647	39.9364	40.0524		0.978465	0.963516	0.989231	0.98752		0.275891	0.589736	0.325971	0.570291
	29	36.3287	31.5651	41.6413	39.9551		0.980274	0.96038	0.98908	0.986892		0.280046	0.528394	0.298095	0.557946
	30	37.1928	31.4713	41.5661	39.7485		0.97991	0.96171	0.987908	0.987662		0.280798	0.527102	0.286393	0.57581
	31	36.3999	31.5624	41.3234	39.3527		0.979905	0.960258	0.988708	0.986851		0.279571	0.543078	0.293439	0.563332
	32	36.3545	31.5465	41.3637	39.5637		0.980112	0.959965	0.989198	0.986629		0.280972	0.545495	0.303677	0.566924
	33	38.146	28.3959	41.3972	40.1354		0.977715	0.94417	0.989193	0.984644		0.281667	0.542157	0.296429	0.611677
	34	38.2231	28.6536	41.8065	40.3519		0.97733	0.944265	0.988998	0.986028		0.285143	0.54294	0.294892	0.559175
	35	37.9261	28.3645	41.4779	40.0875		0.977096	0.943142	0.989199	0.985894		0.277065	0.543741	0.299954	0.560926
	36	37.8832	28.3897	41.4374	40.0793		0.977402	0.943226	0.989064	0.98538		0.277022	0.539255	0.304356	0.567016
	37	35.3952	32.994	37.4546	37.07		0.97194	0.951981	0.98224	0.979605		0.295948	0.549224	0.287387	0.54186
	38	34.7674	32.9887	37.9034	37.3581		0.96867	0.950751	0.98541	0.980874		0.284172	0.534625	0.296091	0.551059
	39	35.2297	32.6662	37.4052	36.9479		0.971417	0.951477	0.983723	0.979334		0.275507	0.536911	0.345402	0.563761
	40	35.3036	32.6352	37.585	36.8688		0.971693	0.951234	0.985662	0.97968		0.279377	0.544256	0.282168	0.576443
	41	36.4522	32.4056	39.6087	38.8133		0.972691	0.95134	0.98573	0.979847		0.284915	0.542999	0.302243	0.577531
	42	36.1801	32.2349	39.4123	39.0196		0.967792	0.950872	0.986488	0.980246		0.278317	0.54676	0.31625	0.562608
	43	36.0686	32.1445	39.2992	38.6949		0.971906	0.9511	0.987018	0.98054		0.2754	0.544031	0.300899	0.58748
	44	36.0308	32.1075	39.2655	38.5823		0.972218	0.950593	0.986156	0.9808		0.279674	0.540872	0.297031	0.55316
	45	36.0439	29.9338	39.8829	38.525		0.976875	0.953486	0.988173	0.983828		0.279957	0.546705	0.291521	0.566003
	46	35.5668	29.8685	39.6617	38.3923		0.975127	0.954163	0.987994	0.983641		0.278775	0.553873	0.292528	0.55758
	47	35.5444	29.7356	39.5366	38.0397		0.977171	0.95419	0.988451	0.983611		0.272649	0.541719	0.344486	0.55904
	48	35.7184	29.8482	39.5159	38.1082		0.977308	0.954018	0.988217	0.983236		0.278614	0.554063	0.300785	0.565254
	49	37.2232	32.122	40.68	38.9665		0.97439	0.954509	0.987278	0.982866		0.281352	0.54493	0.287561	0.568989
	50	37.1566	32.3913	40.7194	38.7908		0.975122	0.955387	0.987864	0.982351		0.27451	0.575608	0.340392	0.560773
	51	37.0172	32.2624	40.5079	38.7753		0.97618	0.953395	0.988106	0.982105		0.279402	0.538955	0.283504	0.553955
	52	37.0258	32.2052	40.4265	38.7323		0.97578	0.95314	0.98765	0.981716		0.281532	0.538836	0.300524	0.55684
	53	37.486	34.177	40.9697	40.4176		0.975833	0.958559	0.987312	0.984778		0.280452	0.59606	0.28592	0.5656
	54	37.1665	34.3016	41.2315	40.6374		0.976963	0.957389	0.988599	0.985837		0.285131	0.529844	0.284302	0.555783
	55	37.4019	34.0645	41.0417	40.2335		0.977287	0.958161	0.988806	0.984537		0.276537	0.578773	0.289404	0.589183
	56	37.3604	34.0012	41.0201	40.2279		0.977255	0.958765	0.988755	0.985008		0.283042	0.524663	0.291457	0.55885
	57	37.8303	34.7916	42.8111	40.6085		0.979695	0.959932	0.990045	0.98693		0.285358	0.537191	0.291096	0.58643
	58	37.631	34.6244	42.8663	40.4074		0.978831	0.960823	0.989107	0.986776		0.277422	0.588826	0.35449	0.562043
	59	37.6054	34.5535	42.6522	40.3946		0.978998	0.960348	0.989364	0.986291		0.27809	0.524125	0.298492	0.556021
	60	37.6086	34.5623	42.6247	40.2399		0.978886	0.960379	0.989706	0.986113		0.280787	0.545336	0.353717	0.559114
	61	38.3731	31.6497	43.185	37.8995		0.979306	0.955252	0.990565	0.984472		0.280494	0.573739	0.294357	0.5418
	62	38.3796	31.5675	43.276	37.3191		0.978848	0.955793	0.990608	0.983529		0.278162	0.53713	0.293623	0.543351
	63	38.2004	31.6027	42.92	37.5328		0.977787	0.954759	0.990134	0.983346		0.278567	0.528379	0.350989	0.547035
	64	38.2393	31.5306	42.9005	37.5468		0.978036	0.954445	0.990186	0.983549		0.279163	0.545328	0.291099	0.557091
	Mean	36.5818	31.8775	40.2725	38.7793		0.975529	0.953971	0.987615	0.983026		0.293432	0.561574	0.315948	0.578767
	SD	1.16864	1.79304	1.52457	1.36045		0.00391614	0.00545434	0.00205533	0.00333433		0.102775	0.112765	0.110267	0.109249

## Sheet: Fig. 4
		PSNR (Fig. 4(d))									SSIM (Fig. 4 (e))									Time (s) (Fig. 4(f))
		NUFFT	L+S	LSFP	ISTA-Net	CRNN	SLR-Net	L+S-Net	LSFP-Net		NUFFT	L+S	LSFP	ISTA-Net	CRNN	SLR-Net	L+S-Net	LSFP-Net		NUFFT	L+S	LSFP	ISTA-Net	CRNN	SLR-Net	L+S-Net	LSFP-Net
	1	16.8578	19.1445	19.6924	25.4556	28.5914	30.4876	31.1279	30.3054		0.293063	0.456788	0.471405	0.798415	0.830512	0.888699	0.955926	0.935109		0.327431	6.91054	10.5455	1.03192	1.21799	1.22623	2.31831	2.14545
	2	16.9025	19.1619	19.7031	25.7645	29.1706	30.9469	31.1753	30.6808		0.295362	0.458694	0.472856	0.7959	0.840977	0.895914	0.95707	0.938337		0.0093832	6.7406	10.5197	0.100353	0.434252	0.399345	1.35366	0.215158
	3	16.9258	19.2593	19.7891	26.0699	28.6241	30.6444	31.3202	30.7753		0.297184	0.464546	0.477903	0.801315	0.835491	0.890363	0.956528	0.935761		0.00873518	6.66973	10.4587	0.101056	0.41701	0.34885	1.25206	0.275863
	4	16.8791	19.2281	19.7584	25.9121	28.6277	30.2657	30.9165	31.0142		0.295324	0.464569	0.47817	0.787889	0.839365	0.893672	0.957428	0.937992		0.00837827	6.60585	10.5599	0.10068	0.477425	0.339017	1.30302	0.196804
	5	16.9087	19.2575	19.7777	26.5425	28.5312	30.3963	32.8022	30.7128		0.297339	0.467129	0.480784	0.80129	0.842283	0.891879	0.960748	0.936592		0.00812483	6.63648	10.5356	0.100636	0.416643	0.357259	1.23677	0.224923
	6	16.9045	19.1351	19.6254	25.7333	28.1788	30.6928	31.9924	31.4673		0.302607	0.463537	0.47711	0.792453	0.840335	0.893163	0.959818	0.936692		0.00846767	6.66427	10.4974	0.100158	0.398736	0.36582	1.31421	0.206841
	7	16.8538	19.1291	19.6087	25.5186	28.677	30.7259	31.6719	31.0891		0.302555	0.465987	0.479369	0.79579	0.839964	0.898089	0.959226	0.939034		0.00835538	6.64497	10.5726	0.100177	0.423856	0.392169	1.29579	0.199164
	8	16.8235	19.1033	19.5902	25.7458	28.208	30.7001	31.0506	30.8753		0.305596	0.46707	0.479771	0.800617	0.837452	0.899734	0.959633	0.940801		0.00851274	6.59765	10.6143	0.100166	0.445709	0.349376	1.2647	0.231225
	9	16.8439	19.1627	19.6638	25.1373	27.3226	30.0786	31.1941	31.3081		0.308428	0.473819	0.485205	0.800776	0.831124	0.901231	0.957106	0.939533		0.00834203	6.65237	10.6058	0.102814	0.450286	0.348984	1.13093	0.204466
	10	16.841	19.0577	19.5989	25.3531	26.9047	30.6216	31.6248	30.8895		0.309867	0.47251	0.485561	0.794911	0.832171	0.902658	0.960148	0.940628		0.00834703	6.66901	10.52	0.0992525	0.440467	0.343367	1.41192	0.24923
	11	16.8336	18.8922	19.4121	25.7791	27.2434	30.2786	31.2169	30.9006		0.307925	0.466925	0.480216	0.793199	0.830175	0.898975	0.957645	0.937401		0.00796914	6.64124	10.5253	0.100608	0.412458	0.383277	1.22615	0.209804
	12	16.8208	18.8542	19.363	25.9345	28.1834	29.4377	31.5991	31.2228		0.31084	0.468592	0.481218	0.796105	0.832207	0.896367	0.958251	0.938607		0.00837517	6.78319	10.5985	0.0992179	0.404192	0.322783	1.31089	0.228863
	13	16.7649	18.8014	19.2603	25.6499	27.6634	29.9075	32.0516	30.7484		0.314469	0.469099	0.480648	0.794083	0.833794	0.899787	0.959455	0.937374		0.00790167	6.66786	10.5109	0.0995002	0.42803	0.417274	1.30474	0.213833
	14	16.8399	18.7835	19.243	25.1029	27.8465	29.3679	30.9195	30.8651		0.318767	0.470424	0.483162	0.786012	0.836809	0.900071	0.959727	0.940354		0.00839686	6.67265	10.576	0.0981133	0.461112	0.427988	1.16416	0.209877
	15	16.7058	18.7821	19.2262	25.5444	28.0393	30.4245	30.732	31.4137		0.320609	0.471681	0.483917	0.791586	0.840115	0.906461	0.961487	0.945052		0.00924492	6.68203	10.6998	0.0987582	0.432115	0.366018	1.23016	0.196341
	16	16.7389	18.7572	19.2242	25.7345	27.4015	30.736	30.4785	31.1552		0.322005	0.470498	0.483064	0.799234	0.830523	0.905133	0.957193	0.94251		0.00878286	6.69333	10.5277	0.0999746	0.404106	0.365782	1.33541	0.193304
	17	16.6824	18.7788	19.2614	25.7675	27.3615	30.6336	30.9489	31.0431		0.323344	0.471343	0.483638	0.802122	0.829919	0.906081	0.959625	0.942384		0.00801158	6.7563	10.6223	0.0980983	0.464476	0.361937	1.2841	0.210128
	18	16.735	18.6929	19.1701	25.7504	27.8087	29.9653	30.5331	31.0798		0.318007	0.466705	0.479045	0.800765	0.83449	0.904394	0.957457	0.942077		0.00814867	6.70199	10.6085	0.0998363	0.433171	0.360184	1.25578	0.232402
	19	16.7416	18.6147	19.0901	25.4166	27.3561	30.421	31.1305	30.9645		0.323232	0.465466	0.478043	0.790764	0.835446	0.905848	0.958618	0.939107		0.00801277	6.79759	10.6113	0.100738	0.411201	0.344837	1.27367	0.209864
	20	16.6859	18.5349	19.0035	25.3904	27.8359	30.6836	30.2758	30.2024		0.322898	0.465143	0.477434	0.793176	0.838237	0.906212	0.959206	0.939106		0.00852799	6.64462	10.5605	0.0985315	0.450089	0.412298	1.35785	0.212217
	21	16.6556	18.3749	18.8154	25.6352	28.6665	31.0149	30.719	30.2895		0.325329	0.461256	0.474361	0.798817	0.842844	0.908398	0.959734	0.940279		0.0081656	6.87478	10.7799	0.0978985	0.43257	0.368648	1.23445	0.225979
	22	16.6476	18.139	18.5837	24.9782	27.6109	30.4959	30.9232	30.4201		0.324173	0.456983	0.471097	0.795138	0.833552	0.904925	0.958586	0.938464		0.00846696	6.75662	10.7096	0.099575	0.435351	0.428885	1.21569	0.259419
	23	16.6245	18.0676	18.5091	25.2779	28.1449	29.9651	30.7899	29.0821		0.321349	0.455363	0.469438	0.79295	0.837667	0.906223	0.959656	0.93732		0.00786829	6.68837	10.7127	0.0999975	0.41303	0.376123	1.22902	0.208886
	24	16.4423	18.0768	18.5549	25.4818	28.3743	30.2417	30.0921	28.6965		0.31991	0.456775	0.469833	0.799351	0.837462	0.907119	0.95813	0.935083		0.00856304	6.68089	10.6443	0.0978734	0.42913	0.345182	1.31618	0.204667
	25	16.3549	18.0085	18.4531	24.5749	27.2143	29.8671	29.4673	28.8908		0.317401	0.4563	0.468281	0.78835	0.830286	0.904742	0.951305	0.930409		0.00810242	6.65887	10.7555	0.0982709	0.513355	0.37132	1.28304	0.202274
	26	16.2835	18.0124	18.4426	24.5092	27.3447	29.3405	30.3564	29.1734		0.311067	0.455266	0.466982	0.782455	0.82862	0.903745	0.955463	0.931599		0.00827408	6.64825	10.6864	0.0987105	0.434244	0.363981	1.31936	0.242749
	27	16.1461	18.0502	18.5637	24.287	27.3904	28.7884	28.7752	28.6201		0.311247	0.4614	0.475512	0.783067	0.829167	0.904545	0.952209	0.932099		0.00824046	6.9153	10.6555	0.0980022	0.446714	0.371985	1.21751	0.219047
	28	16.146	18.097	18.6063	24.4681	28.0321	29.3468	27.8036	28.4954		0.311266	0.465689	0.478321	0.777652	0.834477	0.908002	0.949651	0.931378		0.00835061	6.74134	10.6329	0.0999522	0.416958	0.333853	1.37162	0.204416
	29	16.1622	17.9886	18.4721	24.6869	28.3315	29.7804	28.7441	28.3427		0.309742	0.468708	0.480783	0.783082	0.838818	0.911034	0.95411	0.932038		0.00851655	6.71174	10.7441	0.100409	0.465597	0.363879	1.26099	0.207539
	30	16.1725	17.9357	18.4512	24.605	27.9256	29.9576	30.6573	28.9518		0.310191	0.466152	0.478825	0.784646	0.837541	0.911032	0.955804	0.932048		0.00827599	6.79764	10.7026	0.0978096	0.455891	0.386283	1.36508	0.223363
	31	16.0786	17.9618	18.4518	24.3389	27.4632	29.8988	30.5669	29.7002		0.314644	0.467762	0.480219	0.786235	0.83465	0.913138	0.956677	0.934865		0.00789571	6.7871	10.6974	0.103266	0.425138	0.392612	1.22778	0.250988
	32	16.0296	17.8363	18.3379	24.3115	27.1226	29.5178	30.7599	29.8105		0.315309	0.461262	0.474109	0.785007	0.829702	0.908782	0.952181	0.931986		0.00912881	6.76716	10.7465	0.101511	0.429086	0.399137	1.31541	0.200413
	33	16.036	17.8246	18.3367	24.3592	26.1666	28.8055	30.5807	29.9839		0.312414	0.466059	0.478895	0.793886	0.831174	0.909484	0.9581	0.937817		0.00813723	6.86431	10.7919	0.0997617	0.435713	0.308776	1.30441	0.193339
	34	15.9907	17.7902	18.2259	23.6936	25.3978	29.0134	30.0054	29.3473		0.308834	0.467334	0.477933	0.792127	0.827019	0.907906	0.95619	0.933571		0.00887442	6.81551	10.8715	0.0976715	0.465742	0.35808	1.2092	0.220819
	35	16.046	17.7246	18.2028	23.254	26.3087	29.3819	29.6555	28.651		0.313302	0.466305	0.478234	0.778087	0.830433	0.911793	0.954889	0.933689		0.00819182	6.76774	10.7108	0.0998561	0.40552	0.383195	1.21379	0.198213
	36	15.9096	17.5879	18.1037	23.7285	26.7783	28.7947	29.0233	27.9552		0.30688	0.457487	0.471412	0.785854	0.820206	0.90242	0.949197	0.926395		0.00809956	6.78959	10.5301	0.0981631	0.450456	0.352683	1.29047	0.186306
	37	15.9081	17.623	18.1563	24.1317	27.3448	29.1611	28.6174	28.512		0.309645	0.459947	0.474389	0.7876	0.828293	0.908134	0.950359	0.930738		0.00778008	6.76289	10.7228	0.0982757	0.409691	0.313605	1.41414	0.206511
	38	16.1234	17.7815	18.2284	24.6564	27.0201	29.5164	27.9267	29.2239		0.308778	0.464953	0.476772	0.787646	0.834314	0.909344	0.949385	0.933483		0.00826836	6.74	10.691	0.0998847	0.476645	0.322006	1.26481	0.255129
	39	16.2099	17.8487	18.2802	24.5931	27.1403	28.9599	28.2974	28.5563		0.311247	0.462532	0.474375	0.794749	0.8303	0.906114	0.948845	0.928838		0.00814819	6.82521	10.6704	0.0987649	0.435999	0.385156	1.35747	0.227531
	40	16.1913	17.8273	18.2639	24.9597	28.6063	29.3139	28.2897	29.5314		0.31365	0.454967	0.467462	0.793101	0.838067	0.907982	0.948008	0.931196		0.00811696	6.80508	10.6084	0.0988059	0.464387	0.385176	1.26695	0.227452
	41	16.1979	17.9333	18.4002	24.1708	28.3075	29.6016	28.194	29.989		0.314206	0.4641	0.477127	0.783149	0.832841	0.907277	0.947974	0.932282		0.00816846	6.73678	10.7694	0.100616	0.442736	0.343084	1.32238	0.219905
	42	16.7074	17.4961	17.9981	23.5942	26.7801	28.5625	28.1906	28.2127		0.322057	0.443396	0.459149	0.780918	0.82384	0.904763	0.947116	0.928076		0.00847077	6.68055	10.6994	0.0994999	0.418241	0.397602	1.30954	0.211161
	43	16.2441	17.5511	18.0894	23.9724	27.4058	28.3299	28.8139	29.1171		0.324151	0.450419	0.466153	0.783174	0.832636	0.90663	0.950971	0.931242		0.00785542	6.82261	10.6291	0.0992289	0.447897	0.376587	1.30991	0.2162
	44	16.5937	17.4995	18.0474	24.0621	27.2866	28.4321	28.6407	29.5149		0.315581	0.443614	0.460786	0.785296	0.82648	0.906347	0.947681	0.931993		0.00838685	6.80487	10.6397	0.0997028	0.436616	0.396733	1.36353	0.246586
	45	16.3819	17.4606	17.9526	24.2922	27.7418	28.4388	28.1358	30.2393		0.324968	0.435379	0.450683	0.78493	0.824679	0.904278	0.946523	0.931666		0.00820971	6.8608	10.8221	0.100633	0.472197	0.418055	1.28216	0.205163
	46	16.6418	17.4397	17.9292	24.5668	26.6322	29.1157	25.7424	29.0066		0.326638	0.441323	0.457026	0.789096	0.826751	0.904199	0.936015	0.931853		0.00841141	6.64265	10.6984	0.100067	0.414933	0.35751	1.19945	0.224719
	47	16.6743	17.5189	18.0107	23.1406	27.4202	28.797	27.039	29.4589		0.316868	0.44457	0.460306	0.784162	0.826528	0.904795	0.944773	0.932231		0.00813985	6.87026	10.6407	0.0992172	0.452767	0.36395	1.31955	0.313658
	48	16.6662	17.607	18.1614	24.5044	27.8919	29.4304	28.4228	29.4348		0.313586	0.447651	0.463763	0.781913	0.829943	0.905118	0.946857	0.929783		0.00826621	6.72862	10.6696	0.100924	0.422315	0.313346	1.32891	0.222162
	49	16.7531	17.5904	18.1294	24.5945	28.0866	28.5873	28.7399	29.592		0.322251	0.447493	0.464208	0.790194	0.826715	0.904113	0.94866	0.932618		0.00819707	6.67498	10.7665	0.101748	0.453601	0.409427	1.23788	0.200301
	50	16.6851	17.4772	17.9957	24.4292	26.9046	28.3491	28.9865	29.1861		0.318579	0.443166	0.459938	0.78703	0.828488	0.904973	0.945316	0.929287		0.00894904	6.96175	10.6091	0.0992639	0.427376	0.395835	1.28071	0.266409
	51	16.4018	17.1804	17.6502	23.7922	28.1582	28.8347	28.9247	29.5757		0.317881	0.431819	0.448777	0.773514	0.821963	0.901926	0.94376	0.929366		0.00797987	6.75267	10.6557	0.0983777	0.446954	0.414533	1.31505	0.264102
	52	16.3924	17.3462	17.8316	23.3281	28.0826	27.0207	28.3606	28.4701		0.331427	0.441892	0.458588	0.774363	0.831013	0.901884	0.949123	0.932213		0.00825405	6.75726	10.6274	0.0999622	0.436335	0.334803	1.33062	0.195906
	53	16.2245	17.2094	17.6669	22.9515	28.1413	28.7247	29.0949	28.8021		0.32771	0.431687	0.447424	0.770215	0.815009	0.901039	0.946013	0.928499		0.00836253	6.81638	10.7323	0.100727	0.422534	0.388187	1.19345	0.21128
	54	16.3939	17.4121	17.8989	23.7135	28.3873	26.1452	27.624	27.5086		0.334533	0.441404	0.457246	0.777434	0.818158	0.889027	0.943829	0.924558		0.00919032	6.81984	10.7972	0.098968	0.448004	0.342218	1.22411	0.240646
	55	16.2842	17.4806	18.0005	23.7532	28.3907	28.4842	29.1622	29.3391		0.328393	0.44718	0.46297	0.780618	0.822031	0.900233	0.949659	0.927309		0.00836134	6.86878	10.7143	0.100757	0.418924	0.307579	1.36477	0.218526
	56	16.6893	17.2644	17.751	23.5198	28.9072	29.045	27.5061	29.1601		0.325929	0.441314	0.457722	0.776692	0.831735	0.905834	0.948156	0.935115		0.00893569	6.86333	10.5898	0.100619	0.4361	0.391576	1.20221	0.256386
	57	16.5739	17.5116	18.07	24.096	27.8884	28.2042	27.1929	29.0543		0.326912	0.446831	0.463104	0.78416	0.821955	0.90023	0.942565	0.929241		0.00789285	6.81456	10.7859	0.0996728	0.395876	0.371526	1.2767	0.215862
	58	16.0466	17.3455	17.8151	23.6519	28.3583	27.7627	27.2156	29.4671		0.32318	0.441399	0.455549	0.783498	0.825703	0.898715	0.944402	0.93178		0.00827622	6.71772	10.7411	0.0996902	0.413298	0.337478	1.31775	0.195032
	59	16.3001	17.1605	17.6804	23.9524	27.3686	28.0751	28.6553	29.0522		0.317471	0.438534	0.454817	0.787556	0.820307	0.899305	0.94545	0.925985		0.00800276	6.9227	10.7768	0.0988781	0.42076	0.400417	1.2254	0.223916
	60	16.2987	17.2975	17.8736	23.6937	26.7945	27.8737	28.7659	29.2285		0.326371	0.448387	0.46369	0.789293	0.825111	0.904153	0.948062	0.925924		0.00865197	6.76893	10.7753	0.0994411	0.445147	0.345488	1.30143	0.197834
	61	16.153	16.9331	17.4738	23.2757	27.4052	27.996	29.9445	28.9536		0.319214	0.437558	0.455104	0.785655	0.824105	0.907701	0.955138	0.931493		0.00831556	6.79514	11.1509	0.0999787	0.44787	0.362991	1.32157	0.224018
	62	15.7181	16.7817	17.2807	23.9036	26.7416	28.3513	29.1308	27.7166		0.319418	0.435995	0.452396	0.793884	0.819425	0.904465	0.953186	0.926515		0.00849032	7.00801	10.851	0.0999486	0.40098	0.365744	1.33956	0.240752
	63	15.6129	16.6663	17.1674	23.4461	26.087	26.9663	28.42	26.8665		0.321625	0.428257	0.443436	0.785355	0.804247	0.892784	0.94373	0.911888		0.00816131	6.69316	10.9874	0.100565	0.480873	0.32861	1.29677	0.235425
	64	15.5244	16.887	17.4339	22.0682	26.7737	27.9986	27.1794	27.6065		0.322242	0.450523	0.464417	0.775911	0.817462	0.902344	0.945602	0.922866		0.00844049	6.82731	10.8148	0.09868	0.426878	0.296746	1.31588	0.329234
	65	15.3842	16.7527	17.2508	22.8292	26.6029	27.8317	27.9707	27.7361		0.320466	0.442494	0.456171	0.780323	0.813154	0.901628	0.944866	0.918614		0.00784802	6.88556	10.9505	0.0977473	0.418076	0.408203	1.30752	0.200582
	66	15.1956	16.5513	17.037	22.1233	25.9642	26.9381	28.7784	27.6511		0.323191	0.439353	0.453347	0.779808	0.818369	0.901649	0.951571	0.927436		0.00815129	6.79673	10.8927	0.0983355	0.424899	0.398034	1.30896	0.252182
	67	15.1566	16.5182	17.0792	21.7448	25.317	26.7346	28.1888	26.8112		0.319208	0.436781	0.452462	0.77006	0.813285	0.90036	0.947892	0.923056		0.00929618	6.81312	10.8943	0.0992718	0.473263	0.41042	1.38661	0.310559
	68	15.5021	16.6069	17.12	21.9256	27.8162	26.2776	28.3699	28.8736		0.297423	0.45096	0.466581	0.766449	0.812892	0.903841	0.952067	0.931341		0.00844073	6.7906	10.8082	0.097497	0.453496	0.347694	1.31528	0.25456
	69	15.9253	16.768	17.3506	23.0984	27.395	27.8033	29.06	28.7877		0.295377	0.457164	0.473024	0.776304	0.803801	0.906649	0.953317	0.931522		0.00824404	6.70792	10.8096	0.0989032	0.441719	0.392009	1.33027	0.225076
	70	15.9105	16.7246	17.221	22.6425	27.7679	26.7785	29.106	29.3067		0.288983	0.44753	0.462305	0.770108	0.810447	0.898853	0.950933	0.929145		0.00792837	6.68258	10.781	0.0993068	0.47357	0.435728	1.282	0.19778
	71	15.7534	16.6895	17.1737	22.2095	27.6387	27.6623	29.5061	28.6331		0.290515	0.4513	0.465364	0.756331	0.807716	0.906508	0.954948	0.930968		0.00812006	6.6659	10.835	0.100397	0.405764	0.366315	1.23569	0.315504
	72	15.6214	16.735	17.28	23.2588	27.7874	26.4084	28.9318	27.7201		0.288972	0.450567	0.467396	0.768455	0.818599	0.899991	0.954135	0.927987		0.00832319	6.80455	10.6972	0.0977087	0.474661	0.340269	1.27552	0.212507
	73	15.8179	16.6862	17.2083	23.4653	27.0817	26.7276	27.1957	29.0406		0.296537	0.449292	0.465254	0.767755	0.809958	0.897659	0.9424	0.924812		0.00813437	6.7283	10.9547	0.098017	0.432496	0.376512	1.40238	0.202926
	74	15.9358	16.7519	17.2563	23.7528	27.0715	26.2124	28.3158	27.7642		0.297126	0.456744	0.470898	0.769349	0.820732	0.89779	0.951211	0.922762		0.00836968	6.87866	10.7358	0.0996454	0.445213	0.315142	1.36323	0.240992
	75	15.7739	16.6621	17.1485	23.4692	27.4991	26.9064	29.7749	29.3181		0.301344	0.455479	0.469467	0.770541	0.819305	0.902287	0.953891	0.929597		0.00809455	6.69714	10.8067	0.0997405	0.497135	0.350135	1.26162	0.221127
	76	15.4252	16.3892	16.9612	23.2448	27.6575	26.5463	28.2646	28.5599		0.293761	0.442328	0.460587	0.765262	0.813251	0.896595	0.947721	0.921204		0.00845551	6.78104	10.7898	0.0992692	0.437511	0.35871	1.22736	0.22344
	77	15.8878	16.4951	16.9824	22.8672	27.3647	26.7203	29.7577	29.2712		0.30053	0.449935	0.463244	0.771627	0.809874	0.895882	0.949457	0.925936		0.00811291	6.71348	10.9197	0.097693	0.423036	0.421862	1.33099	0.252038
	78	15.7226	16.4865	16.9985	22.8211	27.3161	27.5995	28.6041	29.119		0.299775	0.454501	0.467485	0.769305	0.809931	0.900126	0.948832	0.926296		0.00871515	6.77823	10.8526	0.0986598	0.414836	0.353469	1.24626	0.208664
	79	15.8462	16.4012	16.9318	22.7675	26.6874	27.1119	29.1431	28.2125		0.302356	0.445397	0.460637	0.772024	0.803153	0.891697	0.946841	0.915608		0.00825143	6.86029	10.968	0.0985548	0.45575	0.368377	1.2832	0.237678
	80	15.7059	16.3455	16.8998	23.3081	26.6285	26.9927	28.3916	27.4945		0.311357	0.451396	0.467351	0.767806	0.810919	0.897597	0.945504	0.915634		0.00873089	6.70571	10.8626	0.098397	0.427078	0.346368	1.24445	0.222286
	81	15.4955	16.2546	16.7402	22.7432	26.7343	26.8585	29.173	27.9878		0.301481	0.447762	0.462706	0.769317	0.809421	0.899247	0.946186	0.921617		0.00909042	6.88983	10.9357	0.0983505	0.44665	0.383499	1.25829	0.23112
	82	15.6223	16.1564	16.6924	21.8353	27.4491	26.5476	29.3108	28.6464		0.303806	0.448788	0.465882	0.759562	0.809829	0.899809	0.949106	0.925713		0.00815821	6.88814	10.751	0.098418	0.411956	0.391591	1.31314	0.202455
	83	15.5	16.2443	16.7808	22.0067	25.8175	25.8006	29.2259	28.5975		0.30559	0.453846	0.46945	0.754511	0.807514	0.897211	0.949568	0.924212		0.0079751	6.71802	10.8086	0.101492	0.460755	0.434368	1.25977	0.197514
	84	15.8233	16.3035	16.877	23.1113	27.5837	26.3526	28.2821	28.3789		0.300854	0.457527	0.473962	0.763251	0.810912	0.900038	0.948824	0.923896		0.00857425	6.7513	10.8769	0.0997715	0.415463	0.347489	1.27708	0.22149
	85	15.6986	16.1149	16.6963	22.8869	26.3456	26.6221	28.1603	27.1011		0.299063	0.451714	0.467624	0.767816	0.802181	0.896955	0.943489	0.913052		0.00809956	6.71849	10.7334	0.0988522	0.411278	0.30939	1.2871	0.231222
	86	15.6979	16.0288	16.5491	22.5475	27.2826	25.936	28.3789	27.6416		0.300942	0.448897	0.464455	0.759241	0.800545	0.889576	0.946514	0.912038		0.00893784	6.77136	10.8511	0.0986774	0.438921	0.419618	1.35558	0.205394
	87	15.3857	16.1591	16.7112	22.9214	27.313	27.6924	28.1961	28.1468		0.303638	0.458657	0.475098	0.764849	0.810748	0.899528	0.947175	0.920537		0.00835538	6.79409	10.8945	0.0982575	0.428305	0.351023	1.33281	0.22045
	88	15.4339	16.1964	16.7221	22.8577	26.7094	26.4585	28.843	28.2728		0.304292	0.452041	0.46632	0.768799	0.801943	0.893328	0.944897	0.913891		0.00818968	6.73991	10.8284	0.0999498	0.414484	0.381972	1.40318	0.25655
	89	15.3806	15.742	16.1855	23.4768	27.2514	27.1846	28.4931	28.0323		0.294848	0.432748	0.449302	0.778924	0.802646	0.898201	0.94487	0.919392		0.00791883	6.73439	10.8646	0.101385	0.471659	0.439131	1.32739	0.229915
	90	15.3455	16.0604	16.6374	22.8591	26.8321	25.4574	28.7622	28.7623		0.302588	0.447217	0.464351	0.771638	0.800784	0.892881	0.946057	0.920715		0.0083344	6.66179	10.8325	0.0990727	0.516872	0.404826	1.29	0.209964
	91	15.6484	15.9539	16.4449	22.7357	27.5706	26.1137	29.4536	28.9065		0.306156	0.446755	0.462549	0.773898	0.806398	0.898157	0.950984	0.927796		0.00797415	6.71945	10.7383	0.100571	0.432285	0.394209	1.28397	0.192448
	92	15.7317	16.1585	16.692	22.4087	26.6416	26.3751	29.1605	28.2061		0.307543	0.452366	0.466454	0.763494	0.791547	0.892516	0.94572	0.916462		0.00843787	6.68371	10.6427	0.101114	0.435529	0.354355	1.3025	0.225243
	93	16.0195	15.8273	16.3275	22.4623	26.569	26.7887	28.7931	28.2956		0.310477	0.440199	0.456539	0.770962	0.797115	0.89614	0.946469	0.918601		0.00815463	6.86932	10.7909	0.104392	0.465153	0.41183	1.37387	0.207959
	94	15.7731	15.9661	16.4549	22.9494	26.8596	26.432	27.4851	27.0008		0.304503	0.449719	0.46478	0.774852	0.805463	0.895992	0.944967	0.914899		0.0083673	6.93041	10.8313	0.0990171	0.44311	0.345938	1.30202	0.215569
	95	15.8148	15.9153	16.4169	23.1022	26.7599	27.0132	28.369	27.4587		0.304677	0.449857	0.465091	0.77223	0.805093	0.897991	0.948133	0.917632		0.00836635	6.77777	10.7914	0.100139	0.463421	0.402324	1.34504	0.199093
	96	15.8174	15.9298	16.4207	22.6831	27.5621	27.3138	27.6642	28.3703		0.304568	0.454964	0.469149	0.767292	0.810922	0.905872	0.948398	0.92845		0.00825572	6.7625	10.6913	0.0980227	0.442084	0.343313	1.37567	0.202619
	97	15.3851	15.5953	16.0786	21.5362	26.8501	27.3623	28.1842	28.2843		0.30068	0.441288	0.457289	0.754002	0.815588	0.90641	0.951427	0.929032		0.00795841	6.7583	10.8207	0.100581	0.44109	0.390809	1.29559	0.200208
	98	15.093	15.5167	15.9861	21.1603	26.7436	27.0017	28.8678	28.5749		0.30353	0.43798	0.453455	0.756033	0.810219	0.900199	0.950283	0.923035		0.00820398	6.76543	10.8548	0.100527	0.412509	0.36344	1.33294	0.229789
	99	15.0329	15.7069	16.2475	21.8757	26.8911	26.5329	27.6383	28.2899		0.306567	0.448376	0.46545	0.753479	0.814407	0.903653	0.947678	0.926593		0.00810671	6.91518	10.7598	0.0999582	0.452707	0.44137	1.28825	0.192165
	100	14.8476	15.6394	16.1892	22.7591	26.5457	26.1319	28.5707	27.7461		0.300569	0.440255	0.458058	0.757489	0.808965	0.899274	0.949206	0.922735		0.00836968	6.70547	10.6618	0.0993381	0.452668	0.326746	1.27132	0.209697
	101	14.8227	15.6381	16.1837	22.8793	25.9667	26.1625	28.094	28.0651		0.302455	0.445172	0.463596	0.761367	0.810243	0.901838	0.949451	0.927242		0.00836539	6.819	10.7882	0.102504	0.4754	0.384582	1.30835	0.229766
	102	15.1672	15.8185	16.3403	21.6545	26.1541	26.4733	26.9455	28.2816		0.314946	0.458205	0.474014	0.750846	0.821404	0.90754	0.949254	0.929727		0.00879669	6.66698	10.9644	0.0978017	0.430494	0.359139	1.39406	0.231841
	103	14.7332	15.6365	16.1974	21.0979	26.3018	26.6715	26.9059	28.0546		0.300572	0.447202	0.464187	0.746167	0.812917	0.905494	0.945076	0.927782		0.00790286	6.84003	10.6988	0.10596	0.431295	0.436695	1.33647	0.205508
	104	16.2141	16.732	17.1743	23.4248	26.6588	28.1194	28.3	29.3046		0.302172	0.447686	0.459405	0.769356	0.806351	0.898926	0.943527	0.924649		0.00819826	6.67848	10.7827	0.0982587	0.395789	0.351584	1.2625	0.214877
	105	15.9884	16.6064	17.0136	23.0854	27.2709	27.7212	27.3422	28.5685		0.309179	0.443079	0.454778	0.771218	0.802045	0.897353	0.938806	0.919315		0.00812364	6.79162	10.8392	0.0984755	0.492927	0.424474	1.29797	0.213561
	106	15.9443	16.464	16.9162	23.2333	26.5586	27.6735	28.4441	28.3918		0.30483	0.437771	0.450026	0.768823	0.798539	0.892947	0.940336	0.917144		0.00892949	6.72717	10.7635	0.0981982	0.453192	0.320294	1.30654	0.202899
	107	15.0938	16.6267	17.1547	23.504	25.7745	28.2117	27.8228	28.3524		0.308955	0.450918	0.464594	0.767643	0.810376	0.904868	0.945468	0.925115		0.00817466	6.80241	10.7597	0.099736	0.459051	0.365713	1.29251	0.215619
	108	15.3801	16.7014	17.2697	22.1008	27.2991	28.3999	26.6488	28.8417		0.317395	0.459832	0.474799	0.756826	0.821005	0.906285	0.946793	0.928681		0.00843048	6.86726	10.6611	0.0974121	0.496089	0.403732	1.31056	0.2173
	109	14.7575	16.6556	17.2293	22.7402	27.5826	27.6321	26.4202	29.1064		0.313206	0.455858	0.469702	0.761289	0.815796	0.899157	0.941195	0.926096		0.00814962	6.66515	10.9948	0.0978673	0.441876	0.355934	1.33967	0.202228
	110	15.704	16.5143	17.0215	23.2853	27.1963	27.3478	27.0368	28.4615		0.317444	0.454349	0.466633	0.772711	0.8074	0.895648	0.941067	0.917751		0.00802636	6.66741	10.9388	0.0995603	0.457155	0.407586	1.3521	0.21061
	111	16.0624	16.5215	17.0233	21.6099	27.8988	28.2541	27.536	29.5234		0.318454	0.452288	0.465589	0.764971	0.815952	0.900683	0.94534	0.924297		0.00799203	6.80215	10.8244	0.0992172	0.454724	0.381338	1.24412	0.250449
	112	15.8326	16.4477	16.8875	22.2513	26.5841	27.2315	28.343	27.5795		0.315412	0.45403	0.466262	0.768741	0.80311	0.892721	0.942391	0.915759		0.00797701	6.78736	10.7126	0.0976772	0.459621	0.389725	1.32855	0.258176
	113	16.1052	16.3058	16.7869	22.3381	26.9306	27.6601	27.6491	27.7467		0.312957	0.447922	0.462095	0.767915	0.809706	0.898	0.947267	0.920496		0.00800085	6.75233	10.905	0.100299	0.501391	0.366579	1.28652	0.214791
	114	15.3159	16.0597	16.6232	22.2546	25.556	26.7853	28.4109	28.6081		0.310087	0.444664	0.461537	0.769232	0.806537	0.894468	0.94829	0.922587		0.00835443	6.67137	10.7154	0.0984869	0.4482	0.311932	1.18267	0.212267
	115	14.8066	16.0569	16.5625	21.5229	25.2099	27.2493	28.8723	27.784		0.315111	0.452326	0.464967	0.767782	0.796634	0.896684	0.948152	0.919354		0.00808239	6.79701	10.7634	0.0990882	0.399319	0.330969	1.39735	0.233583
	116	15.1139	15.9439	16.4257	21.1671	25.775	26.4815	27.3435	26.9986		0.310669	0.457522	0.469124	0.753777	0.803033	0.898928	0.94486	0.919716		0.00805187	6.76447	10.7871	0.101123	0.471292	0.362365	1.25109	0.263826
	117	15.3713	15.7769	16.2606	21.5559	24.1999	26.5396	26.074	27.0958		0.304726	0.45292	0.464164	0.768622	0.792112	0.893953	0.938655	0.918516		0.0079689	6.7825	10.8973	0.0981257	0.433684	0.315511	1.27833	0.226115
	118	15.6415	15.6029	16.1675	21.2276	24.3615	26.3988	26.532	26.6817		0.305825	0.446933	0.462395	0.760177	0.789802	0.895727	0.939446	0.917028		0.00830007	6.66248	10.8105	0.0984011	0.47595	0.376467	1.30606	0.195396
	119	15.2412	15.7045	16.2743	21.2505	24.1709	26.1271	25.8392	26.6104		0.305241	0.456694	0.469314	0.750607	0.791871	0.894817	0.937816	0.916375		0.00796175	6.81239	10.8673	0.0995908	0.449922	0.45131	1.29901	0.228853
	120	15.4577	15.517	16.0429	21.621	23.1263	25.7442	26.9074	26.0226		0.301899	0.441905	0.455039	0.744703	0.778268	0.888765	0.935296	0.907578		0.00839281	6.68507	10.7055	0.0983043	0.425602	0.34557	1.22553	0.213023
	121	14.599	15.4929	16.0775	21.2948	23.0289	25.941	27.03	26.7255		0.30457	0.450221	0.465331	0.742269	0.78789	0.893616	0.942162	0.913952		0.0082407	6.84468	10.7989	0.0985863	0.42503	0.35958	1.28922	0.207127
	122	15.7147	15.5452	16.1094	22.1222	24.4178	26.6196	26.8073	26.9448		0.30322	0.446118	0.46073	0.755309	0.78928	0.892899	0.941938	0.914635		0.00799656	6.83239	10.8064	0.0973859	0.51738	0.387637	1.32698	0.191692
	123	15.3081	15.7149	16.2718	22.045	23.867	26.9489	26.6114	27.8614		0.304773	0.443004	0.457898	0.743539	0.793606	0.895974	0.941652	0.91771		0.00790453	6.78515	10.8431	0.0983624	0.40562	0.329733	1.23842	0.214009
	124	15.7805	15.6553	16.148	22.8073	23.694	25.4574	27.2061	27.8571		0.304874	0.438069	0.453719	0.751173	0.79306	0.893785	0.942187	0.917855		0.00814819	6.63982	10.6663	0.0993836	0.45506	0.354192	1.38758	0.217805
	125	15.5065	15.7485	16.2935	22.6584	25.0193	26.987	26.7801	27.3511		0.315545	0.444336	0.460687	0.752066	0.802813	0.90202	0.9459	0.923003		0.00812078	6.70653	10.8327	0.0995255	0.448467	0.353051	1.34809	0.220026
	126	15.4769	15.6289	16.1553	22.171	25.3372	26.7382	27.7948	27.426		0.308098	0.439453	0.456496	0.753045	0.803166	0.897475	0.945795	0.919559		0.00866365	6.75373	10.7761	0.0982277	0.481729	0.321968	1.26126	0.209012
	127	15.9077	15.5254	16.0065	22.2179	24.8195	25.9873	27.2038	26.7061		0.311315	0.438065	0.454033	0.754902	0.799165	0.898476	0.943746	0.913547		0.00811672	6.7632	10.7972	0.101418	0.377324	0.380928	1.32261	0.218757
	128	15.6503	15.3823	15.9019	21.7692	24.4483	24.8104	24.6984	26.336		0.309723	0.43289	0.449302	0.748149	0.793388	0.888345	0.934057	0.914092		0.00828028	6.73111	10.813	0.0983701	0.425928	0.384917	1.2521	0.234835
	129	15.3357	15.3152	15.829	21.9848	24.3784	24.3224	25.2853	25.8572		0.310118	0.44166	0.457215	0.748127	0.786949	0.883683	0.9329	0.905638		0.00780654	6.70918	10.809	0.100417	0.463285	0.394285	1.35728	0.200688
	130	14.788	15.1415	15.7055	22.3071	24.0926	24.5245	24.8296	25.5728		0.305835	0.437765	0.455326	0.743299	0.791599	0.884908	0.934841	0.909079		0.00811625	6.9465	11.0076	0.0992525	0.414027	0.41528	1.35735	0.242678
	131	14.427	14.854	15.352	22.023	23.8623	24.9177	25.2602	25.3403		0.300789	0.4237	0.439609	0.736363	0.781157	0.882416	0.935891	0.906305		0.00810099	6.72706	10.9144	0.0986588	0.419461	0.388396	1.2651	0.187282
	132	14.6686	14.9612	15.4864	20.5949	22.9415	24.6778	24.956	25.4545		0.292904	0.433099	0.449951	0.724351	0.779049	0.878654	0.93332	0.907704		0.00849152	6.7549	10.8566	0.0990286	0.460627	0.40448	1.2548	0.207404
	133	14.9787	14.8022	15.3472	21.0803	22.9249	24.7064	25.1287	25.1511		0.299971	0.427123	0.445565	0.737422	0.782588	0.881809	0.933468	0.905426		0.00819898	6.7858	10.8709	0.100709	0.397046	0.413579	1.25143	0.221963
	134	14.6718	14.9733	15.5745	19.9561	22.4446	24.4398	23.4887	25.2206		0.296846	0.43657	0.455503	0.726092	0.780406	0.881167	0.925796	0.905291		0.00915098	6.70634	10.8533	0.0981278	0.467026	0.339085	1.32871	0.210818
	135	14.7056	14.9815	15.573	20.9132	22.62	24.3287	22.8101	25.098		0.298236	0.438471	0.456637	0.733469	0.78024	0.881846	0.923143	0.905774		0.00805807	6.79406	10.8402	0.0995369	0.45621	0.358494	1.25796	0.196899
	136	14.2073	14.9691	15.6142	21.18	22.3793	24.6593	22.327	24.8177		0.295492	0.44329	0.463085	0.738392	0.782172	0.882293	0.919984	0.900952		0.00925255	6.7465	10.8384	0.107085	0.506715	0.348448	1.37121	0.202362
	137	13.7573	14.7631	15.3546	20.2013	21.6269	24.0226	23.8872	24.911		0.286778	0.438164	0.457052	0.724106	0.765851	0.875478	0.925627	0.898505		0.00828862	6.88318	10.9291	0.101129	0.458875	0.423017	1.33606	0.225467
	138	13.8993	14.8351	15.4387	21.4881	20.7976	24.4505	23.1887	25.1019		0.290483	0.43802	0.457234	0.72755	0.771397	0.880735	0.926423	0.904385		0.00856018	6.77192	10.8052	0.0999587	0.424234	0.322994	1.2237	0.200337
	139	14.6319	14.8119	15.5535	20.9303	22.1204	24.1309	24.43	25.2862		0.300348	0.429972	0.456008	0.728607	0.779571	0.880159	0.932931	0.907002		0.00830626	6.77879	10.7893	0.0991786	0.429485	0.397194	1.21438	0.216954
	140	14.4365	14.9545	15.6866	20.8959	23.4612	23.3407	24.3137	25.356		0.293512	0.431491	0.456576	0.718226	0.783534	0.875058	0.930763	0.904656		0.00839043	6.80617	10.5855	0.102479	0.466062	0.357702	1.27188	0.217386
	141	14.3213	15.0129	15.6001	21.1411	24.0104	24.1699	24.3603	24.9293		0.301417	0.432623	0.450296	0.727002	0.787992	0.883873	0.933052	0.903454		0.00849104	6.81285	10.7173	0.102396	0.414764	0.354729	1.35236	0.231203
	142	14.2041	15.0064	15.5314	20.1008	24.4984	24.2224	23.3985	25.1464		0.296721	0.430135	0.449077	0.719542	0.787028	0.88214	0.92465	0.901654		0.00921583	6.96348	10.6246	0.0988569	0.457914	0.402133	1.26723	0.195676
	143	15.9469	18.0613	18.5215	23.6273	23.6193	28.5169	28.0688	28.9654		0.259906	0.440506	0.450971	0.773374	0.794192	0.888179	0.946301	0.923922		0.00825906	6.76772	10.6011	0.0998354	0.446415	0.401249	1.25965	0.257486
	144	16.0038	18.0573	18.5071	23.2858	24.9846	28.4607	27.5814	28.7699		0.259854	0.440045	0.450046	0.771034	0.803056	0.886877	0.942107	0.919883		0.0082953	6.79446	10.5851	0.0994842	0.464965	0.375172	1.31715	0.262452
	145	15.9641	17.8828	18.3126	23.7015	24.5667	28.1559	28.2378	28.8582		0.268186	0.434736	0.445579	0.775568	0.795113	0.885624	0.945181	0.921284		0.00893593	6.82779	10.8467	0.101987	0.442835	0.361844	1.39744	0.225638
	146	15.9721	17.9722	18.3827	22.9148	24.7681	27.8762	28.6934	29.005		0.265171	0.444968	0.454695	0.772685	0.803571	0.889206	0.949911	0.924901		0.00833845	6.73791	10.6634	0.0998509	0.452646	0.39282	1.27591	0.219542
	147	16.0928	17.9891	18.4214	23.1999	24.9805	28.2787	28.1629	28.9699		0.260781	0.442799	0.452769	0.773911	0.797656	0.884882	0.94512	0.919717		0.00800848	6.7043	10.5973	0.1014	0.425124	0.366251	1.26794	0.232857
	148	16.0512	17.9857	18.399	23.2156	25.3355	28.5237	28.2034	28.5347		0.265592	0.442119	0.452269	0.774171	0.803554	0.888615	0.945152	0.922442		0.00871134	6.78415	10.6819	0.0990694	0.477003	0.306724	1.33077	0.222975
	149	16.1103	17.9637	18.4047	23.075	25.315	28.3855	28.2078	28.1366		0.268448	0.440825	0.451937	0.774782	0.798936	0.887166	0.945241	0.91882		0.00824118	6.70709	10.6509	0.0989099	0.431233	0.351923	1.33271	0.211071
	150	16.0767	17.9722	18.4416	23.1607	25.2617	28.1842	28.011	28.6886		0.271748	0.443442	0.454135	0.786867	0.79708	0.88739	0.944715	0.919483		0.00831723	6.66761	10.6952	0.09761	0.471157	0.391511	1.38099	0.223983
	151	16.1405	18.0989	18.6446	22.9971	25.9417	28.2062	28.2458	29.169		0.274791	0.451177	0.463176	0.779445	0.807029	0.89098	0.947563	0.925873		0.00787687	6.81392	10.687	0.0985062	0.448723	0.362997	1.27305	0.213868
	152	16.1679	18.0375	18.5355	23.3282	25.6813	28.0392	27.9298	28.811		0.270706	0.450521	0.461012	0.778344	0.801891	0.890173	0.945232	0.925578		0.00845456	6.82805	10.5745	0.0990925	0.443913	0.409032	1.21045	0.193339
	153	16.1411	18.0159	18.5177	23.3255	25.3622	27.7313	27.9571	28.5102		0.273427	0.451344	0.462493	0.775018	0.801271	0.885051	0.945321	0.922425		0.00804901	6.76502	10.7196	0.0982642	0.440594	0.370584	1.36798	0.230426
	154	15.8961	17.9766	18.4625	23.6668	25.1067	27.462	27.4024	28.5262		0.272278	0.452452	0.462975	0.780516	0.799185	0.885897	0.940661	0.919924		0.00816035	6.92902	10.6766	0.0998347	0.42005	0.381073	1.28413	0.234417
	155	16.1324	17.8798	18.3224	23.1406	26.1367	28.307	26.8728	28.3695		0.266731	0.449182	0.459032	0.773099	0.8091	0.888968	0.940095	0.921714		0.00822783	6.96606	10.6301	0.099056	0.422965	0.413016	1.33442	0.211846
	156	16.1715	18.0109	18.4836	22.7806	26.2535	28.6923	27.471	28.3874		0.272513	0.452309	0.462219	0.768246	0.808172	0.890018	0.941685	0.922951		0.00878406	6.74972	10.671	0.0979378	0.441139	0.383971	1.28087	0.203578
	157	16.195	18.0527	18.4991	23.7914	27.0387	28.6224	27.3746	29.3201		0.27282	0.458962	0.468982	0.77502	0.817189	0.898079	0.941589	0.928978		0.00809121	6.8132	10.7246	0.0997033	0.46277	0.385275	1.28397	0.253661
	158	16.294	18.0127	18.4536	23.9058	26.7357	28.9224	27.7393	29.0774		0.273265	0.451145	0.461759	0.775948	0.812812	0.897377	0.942537	0.923468		0.00837803	6.87245	10.6473	0.0989299	0.454128	0.34869	1.25928	0.213407
	159	16.3009	17.8992	18.3396	23.7265	25.2606	27.1627	28.0151	28.0126		0.277117	0.449069	0.460911	0.787712	0.806275	0.888411	0.944703	0.919791		0.00849676	6.94295	10.6428	0.101293	0.43671	0.356067	1.35233	0.226841
	160	16.3268	18.018	18.4523	24.6451	26.5472	27.41	28.2647	27.8755		0.278636	0.455503	0.466542	0.792669	0.815985	0.891178	0.945939	0.921457		0.0087111	6.79764	10.6203	0.0984018	0.416537	0.336943	1.29685	0.232097
	161	16.4077	17.8872	18.3312	24.541	27.0406	27.5017	28.2464	28.4366		0.279335	0.451743	0.463492	0.790964	0.815746	0.892441	0.944797	0.923362		0.00805855	6.83743	10.7286	0.0991387	0.432767	0.419498	1.31627	0.221789
	162	16.2596	17.6903	18.1019	24.331	25.8857	27.5808	27.8071	28.3849		0.281832	0.444334	0.456069	0.791446	0.806261	0.89073	0.941361	0.918306		0.0082407	6.83544	10.7535	0.0986288	0.434567	0.353823	1.35818	0.211072
	163	16.168	17.4578	17.8532	24.4288	26.1617	28.3052	28.271	28.644		0.283693	0.438574	0.450743	0.782885	0.805059	0.895066	0.946733	0.922819		0.00819182	6.87295	10.7033	0.0991807	0.405963	0.392124	1.28244	0.195485
	164	16.131	17.4839	17.886	23.692	25.4854	29.1718	26.9103	28.9929		0.291546	0.441385	0.453052	0.775118	0.799317	0.895237	0.938809	0.921382		0.00819111	6.95495	10.6187	0.0989783	0.430036	0.355725	1.30472	0.216004
	165	16.2795	17.5942	18.0373	24.0578	24.6255	28.6047	26.2159	29.2217		0.294796	0.444751	0.457061	0.782408	0.799257	0.898029	0.93823	0.925697		0.00798106	6.84487	10.6572	0.0993114	0.444631	0.377922	1.23473	0.204891
	166	16.3027	17.5182	18.0574	24.1744	25.7532	28.5347	26.386	28.6088		0.287871	0.443098	0.458114	0.782693	0.80776	0.896938	0.937946	0.921671		0.00799656	6.85426	10.67	0.0987706	0.404484	0.415556	1.33878	0.206297
	167	16.25	17.4619	17.9251	24.5269	26.1265	28.2963	26.1495	28.9275		0.29442	0.441868	0.455221	0.791083	0.81099	0.899838	0.937811	0.92577		0.00806928	6.98189	10.651	0.0972595	0.481476	0.393918	1.34113	0.207763
	168	16.2841	17.2501	17.6929	24.5191	26.9076	28.0366	26.2209	28.9369		0.291768	0.4363	0.449819	0.789189	0.819024	0.900671	0.939828	0.92787		0.00818062	6.84774	10.7083	0.0981591	0.411947	0.334488	1.29945	0.233215
	169	16.1242	17.2812	17.7185	24.4528	26.4588	27.7035	26.7064	28.2555		0.295538	0.438728	0.452203	0.78665	0.811888	0.896899	0.941693	0.923885		0.00824666	6.78761	10.6555	0.0982132	0.427987	0.379231	1.27293	0.249927
	170	16.2639	17.0922	17.5041	24.1815	25.4494	27.8532	26.0567	27.3271		0.293825	0.430055	0.444595	0.781974	0.804291	0.892827	0.9364	0.920021		0.00796747	6.77108	10.683	0.0990124	0.448599	0.361355	1.29971	0.206358
	171	16.2653	17.0398	17.3759	23.9372	25.3684	27.5704	27.4076	27.6726		0.296976	0.426784	0.440162	0.787188	0.814712	0.89533	0.944313	0.923483		0.00794268	6.80596	10.682	0.100677	0.427031	0.377243	1.32111	0.218524
	172	16.2	17.3642	17.7678	23.2794	25.8529	27.8896	27.5931	28.0517		0.294846	0.438117	0.451787	0.781531	0.813805	0.898588	0.945326	0.924777		0.00848746	6.81534	10.6208	0.09834	0.408103	0.377131	1.30902	0.214704
	173	16.2489	17.4859	17.9322	23.956	26.0834	27.7887	28.6401	27.3176		0.292723	0.441266	0.455157	0.78335	0.812593	0.894842	0.948149	0.921282		0.00816917	6.77449	10.6064	0.0989113	0.398057	0.456924	1.25167	0.213783
	174	16.0728	17.2885	17.664	24.1179	26.063	28.236	27.1396	26.296		0.29285	0.4396	0.452712	0.786348	0.821298	0.899668	0.943381	0.917706		0.00962877	6.8198	10.6631	0.0981593	0.413493	0.299551	1.29824	0.22173
	175	16.331	17.2499	17.6533	23.2012	25.2529	27.0945	27.2055	26.2173		0.298103	0.434001	0.448207	0.777132	0.809988	0.891859	0.942548	0.914789		0.0081501	6.94046	10.6213	0.10001	0.427355	0.455328	1.3185	0.201767
	176	16.2902	17.2783	17.7193	23.2378	26.1553	27.7265	27.7092	27.0577		0.297969	0.440703	0.455658	0.780925	0.818511	0.900249	0.946371	0.922469		0.00799513	6.8011	10.6279	0.100199	0.467866	0.359359	1.32808	0.26125
	177	16.4055	17.3837	17.8599	23.3936	26.6185	27.8133	28.738	27.4968		0.294596	0.440688	0.455156	0.776734	0.81762	0.897399	0.949143	0.922222		0.00802493	6.86997	10.6549	0.0995526	0.474464	0.356199	1.38894	0.212963
	178	16.2869	17.3761	17.7897	23.6844	25.0688	28.8943	29.0027	28.1023		0.298264	0.443057	0.456554	0.779021	0.813926	0.90196	0.951608	0.926718		0.00832653	6.78686	10.6073	0.10058	0.408323	0.339447	1.34124	0.231147
	179	16.1544	17.2987	17.7106	23.4302	25.096	28.2459	28.4862	28.3919		0.290404	0.440681	0.453208	0.774664	0.809632	0.895533	0.946894	0.92124		0.00833058	6.84583	10.6578	0.100482	0.420539	0.420219	1.17373	0.203012
	180	16.0061	16.9748	17.3456	23.0321	25.5228	28.438	28.2217	27.8801		0.293224	0.43941	0.453041	0.776402	0.812815	0.89944	0.949489	0.923509		0.00830722	6.8742	10.692	0.0984006	0.459974	0.343366	1.24127	0.193363
	181	15.8347	16.8845	17.237	23.5514	26.3897	28.1781	28.1303	27.4767		0.292608	0.43745	0.450658	0.776989	0.815457	0.901187	0.948415	0.922255		0.00816393	6.80754	10.4568	0.0969076	0.417678	0.326538	1.28472	0.233509
	182	15.8346	16.8429	17.213	23.688	26.1012	28.6024	28.9362	28.2385		0.287439	0.437313	0.451047	0.783135	0.811573	0.900442	0.952177	0.924567		0.00800753	6.93282	10.6712	0.108877	0.507329	0.392803	1.26923	0.222462
	183	15.8619	16.8469	17.2038	23.2269	25.5232	28.69	28.6388	28.3873		0.290603	0.435429	0.449146	0.775244	0.803882	0.901455	0.95083	0.92461		0.00822544	6.73762	10.5498	0.0984504	0.445885	0.405324	1.26199	0.20997
	184	16.0832	16.998	17.38	23.3918	24.8285	28.8275	30.6117	28.7386		0.290849	0.43983	0.453262	0.780907	0.798055	0.900884	0.952343	0.926125		0.00856423	6.76445	10.671	0.0987039	0.414175	0.358465	1.3986	0.205637
	185	16.0307	16.9726	17.3186	23.6795	24.4644	28.8645	30.2536	28.6799		0.291114	0.441213	0.454154	0.785025	0.797903	0.902707	0.951557	0.924468		0.00874901	6.79801	10.622	0.0997083	0.476122	0.338982	1.28185	0.202518
	186	15.9053	16.9677	17.3173	23.953	24.8058	28.6656	29.4013	29.3478		0.294567	0.444777	0.458143	0.791598	0.80707	0.906763	0.94956	0.928202		0.00827503	6.89183	10.4922	0.0994205	0.473617	0.348574	1.25521	0.236282
	187	16.1579	16.9053	17.2484	23.873	25.7035	29.0062	29.3794	29.3681		0.291839	0.440813	0.453567	0.788656	0.809995	0.906155	0.950699	0.928501		0.00802422	6.79583	10.5971	0.099581	0.465999	0.366903	1.38908	0.223192
	188	16.0221	16.8083	17.1654	23.8765	26.8383	29.6058	28.8081	29.9139		0.296276	0.437733	0.451791	0.786836	0.815747	0.90779	0.949967	0.930232		0.00851369	6.85376	10.6191	0.0989454	0.439047	0.362434	1.24205	0.213086
	Mean	15.9143	17.0359	17.5289	23.3795	26.3814	27.8345	28.246	28.4542		0.302953	0.448518	0.46279	0.77387	0.81283	0.897821	0.946867	0.924732		0.0100093	6.77949	10.7266	0.104495	0.44543	0.376206	1.30214	0.231473
	SD	0.643389	1.127	1.10311	1.331	1.56563	1.64786	1.83614	1.4389		0.0154668	0.0109821	0.0101407	0.0180066	0.0161996	0.00772964	0.00771805	0.00916531		0.0232145	0.0833038	0.120271	0.0678382	0.0622133	0.0704422	0.091113	0.141852

## Sheet: Fig. 6
Fig. 6(h)					Fig. 6(i)					Fig. 6(j)
Time（s）	Theory	Measurement	Difference		Time（s）Theory	Theory	Measurement	Difference			Recon time (s)
0	0	0	0		0	0	0	0		NUFFT	0.01
8	12.2	12	0.2		8	18	17	1		ISTA-Net	0.12
16	24.2	24	0.4		16	36	35	1		SLR-Net	0.41
24	36.6	36	0.6		24	54	54	0		CRNN	0.54
32	48.8	49	0.2		32	72	72	0		L+S-Net	1.43
40	61	61	0		40	90	90	0		L+S	3.65
										LSFP	7.18
										LSFP-Net	0.37

## Sheet: Fig. S3
		PSNR (Fig. S3(b))					SSIM (Fig. S3(c))					Time (s) (Fig. S3(d))
		LSP-Net	L-Net	S-Net	LSFP-Net		LSP-Net	L-Net	S-Net	LSFP-Net		LSP-Net	L-Net	S-Net	LSFP-Net
	1	20.0192	26.2172	26.5735	34.5204		20.0192	0.907039	0.905045	0.970487		20.0192	1.16208	1.17506	1.10862
	2	19.6844	25.8186	26.7013	34.4038		19.6844	0.898756	0.907038	0.968502		19.6844	0.312697	0.303364	0.281619
	3	21.2999	25.2454	26.314	34.2508		21.2999	0.902026	0.903807	0.969752		21.2999	0.269341	0.270541	0.28346
	4	21.219	25.3324	26.3373	34.2127		21.219	0.90551	0.904502	0.968772		21.219	0.261762	0.274772	0.283795
	5	19.1123	28.3707	28.4049	34.6447		19.1123	0.913745	0.910996	0.96852		19.1123	0.264604	0.270605	0.276743
	6	18.2577	28.6799	28.4023	34.623		18.2577	0.923703	0.912737	0.966657		18.2577	0.264377	0.276696	0.280292
	7	20.498	28.078	28.1785	34.4659		20.498	0.911975	0.911064	0.968062		20.498	0.267264	0.274309	0.281172
	8	19.557	28.0492	28.1873	34.366		19.557	0.910294	0.910532	0.965357		19.557	0.269093	0.276947	0.276914
	9	19.4158	29.7145	29.9243	36.1589		19.4158	0.933888	0.923877	0.973324		19.4158	0.26918	0.274334	0.275203
	10	20.9645	29.5968	29.8711	36.0951		20.9645	0.923978	0.924313	0.973712		20.9645	0.27087	0.275412	0.283161
	11	18.5577	29.1379	29.6619	35.984		18.5577	0.925651	0.922964	0.975709		18.5577	0.268429	0.272505	0.281638
	12	19.1028	29.1501	29.6632	35.9311		19.1028	0.925717	0.922272	0.975646		19.1028	0.267701	0.271316	0.277252
	13	19.2005	31.1605	31.5009	37.3655		19.2005	0.943678	0.934157	0.975739		19.2005	0.271049	0.272372	0.27811
	14	19.2872	30.8011	31.3703	37.26		19.2872	0.942211	0.93378	0.976688		19.2872	0.271603	0.267277	0.281616
	15	19.3642	31.0748	31.3798	37.1153		19.3642	0.944143	0.933649	0.976701		19.3642	0.26896	0.270308	0.290847
	16	19.478	30.9568	31.3978	37.0814		19.478	0.94354	0.933355	0.976389		19.478	0.27209	0.266481	0.289696
	17	18.2069	29.6969	29.5603	36.8235		18.2069	0.94476	0.937981	0.979503		18.2069	0.27133	0.267786	0.278566
	18	18.8479	29.7213	29.645	36.6416		18.8479	0.938198	0.93974	0.980397		18.8479	0.275477	0.264476	0.281544
	19	19.3731	29.8844	29.6849	36.548		19.3731	0.943266	0.937268	0.980106		19.3731	0.270096	0.266413	0.282604
	20	19.6875	30.03	29.6804	36.5641		19.6875	0.940239	0.937809	0.980245		19.6875	0.272068	0.272138	0.280951
	21	20.3728	29.6811	28.9082	36.5403		20.3728	0.942104	0.927589	0.974925		20.3728	0.268979	0.274316	0.278536
	22	20.2035	30.2797	29.0995	36.583		20.2035	0.942698	0.930485	0.975224		20.2035	0.268605	0.26987	0.281263
	23	19.7021	29.8808	29.1694	36.7105		19.7021	0.940176	0.927401	0.977026		19.7021	0.272189	0.272705	0.284767
	24	20.8043	29.953	29.1251	36.5983		20.8043	0.943055	0.927944	0.975505		20.8043	0.270396	0.273507	0.280958
	25	23.3884	30.9598	31.1363	37.8894		23.3884	0.94925	0.938219	0.979752		23.3884	0.271363	0.275263	0.280605
	26	20.0601	31.5578	30.9739	37.8373		20.0601	0.949972	0.937884	0.979831		20.0601	0.26563	0.27724	0.280313
	27	21.1963	30.9154	31.3187	37.7938		21.1963	0.946029	0.938688	0.979131		21.1963	0.276176	0.269368	0.277953
	28	18.5573	30.8716	31.3206	37.7654		18.5573	0.946395	0.938601	0.978465		18.5573	0.300995	0.318126	0.275891
	29	20.6324	27.3693	26.7477	36.3287		20.6324	0.938771	0.930817	0.980274		20.6324	0.261521	0.264566	0.280046
	30	18.6865	27.3315	26.7216	37.1928		18.6865	0.939717	0.929143	0.97991		18.6865	0.264851	0.2672	0.280798
	31	18.4785	27.4182	27.0402	36.3999		18.4785	0.940509	0.930103	0.979905		18.4785	0.263196	0.26416	0.279571
	32	18.355	27.3879	27.042	36.3545		18.355	0.939159	0.929958	0.980112		18.355	0.263622	0.269495	0.280972
	33	22.0112	31.1135	28.6901	38.146		22.0112	0.939633	0.928791	0.977715		22.0112	0.260789	0.265058	0.281667
	34	21.2789	31.3714	29.2298	38.2231		21.2789	0.940106	0.928328	0.97733		21.2789	0.266155	0.273087	0.285143
	35	21.8278	31.1811	28.4314	37.9261		21.8278	0.938806	0.925044	0.977096		21.8278	0.271114	0.274873	0.277065
	36	24.2495	31.1042	28.4897	37.8832		24.2495	0.937333	0.925227	0.977402		24.2495	0.267833	0.271436	0.277022
	37	19.0445	29.7313	31.0466	35.3952		19.0445	0.935675	0.932738	0.97194		19.0445	0.270458	0.280086	0.295948
	38	19.6119	28.818	30.9504	34.7674		19.6119	0.92751	0.930152	0.96867		19.6119	0.271008	0.273952	0.284172
	39	21.9914	28.9323	30.768	35.2297		21.9914	0.928835	0.930316	0.971417		21.9914	0.269759	0.271646	0.275507
	40	20.3754	28.5123	30.7677	35.3036		20.3754	0.929653	0.930731	0.971693		20.3754	0.271549	0.283952	0.279377
	41	18.0429	28.8668	29.691	36.4522		18.0429	0.93087	0.92733	0.972691		18.0429	0.267167	0.264067	0.284915
	42	22.4699	28.5637	29.449	36.1801		22.4699	0.926132	0.923956	0.967792		22.4699	0.276964	0.270073	0.278317
	43	19.8382	28.4764	29.1817	36.0686		19.8382	0.924225	0.926084	0.971906		19.8382	0.268667	0.309493	0.2754
	44	18.7329	28.5467	29.2272	36.0308		18.7329	0.926242	0.926324	0.972218		18.7329	0.273733	0.265406	0.279674
	45	20.4276	31.101	31.3083	36.0439		20.4276	0.934031	0.930977	0.976875		20.4276	0.27233	0.263716	0.279957
	46	21.8037	30.7527	31.089	35.5668		21.8037	0.935873	0.930145	0.975127		21.8037	0.269072	0.303602	0.278775
	47	20.3318	30.5801	31.032	35.5444		20.3318	0.937285	0.932418	0.977171		20.3318	0.273462	0.264408	0.272649
	48	20.5846	31.086	31.0206	35.7184		20.5846	0.940356	0.932648	0.977308		20.5846	0.271277	0.267825	0.278614
	49	20.9788	31.7429	31.2689	37.2232		20.9788	0.935072	0.925231	0.97439		20.9788	0.276885	0.270829	0.281352
	50	20.5116	31.5846	31.0525	37.1566		20.5116	0.935305	0.92506	0.975122		20.5116	0.27131	0.277324	0.27451
	51	20.0928	31.1383	30.8803	37.0172		20.0928	0.929568	0.92515	0.97618		20.0928	0.274317	0.267153	0.279402
	52	20.1977	31.1118	30.8589	37.0258		20.1977	0.92815	0.924301	0.97578		20.1977	0.31883	0.280248	0.281532
	53	21.4345	31.2579	31.6938	37.486		21.4345	0.940963	0.936825	0.975833		21.4345	0.260783	0.269223	0.280452
	54	23.3256	31.4632	31.8274	37.1665		23.3256	0.940619	0.936022	0.976963		23.3256	0.262792	0.270731	0.285131
	55	19.8319	31.0865	31.6101	37.4019		19.8319	0.938724	0.934946	0.977287		19.8319	0.320566	0.321873	0.276537
	56	19.2706	31.0718	31.5985	37.3604		19.2706	0.938824	0.934771	0.977255		19.2706	0.266542	0.263422	0.283042
	57	17.7742	29.7322	28.966	37.8303		17.7742	0.941435	0.936223	0.979695		17.7742	0.263543	0.267011	0.285358
	58	19.745	29.5751	28.9448	37.631		19.745	0.938043	0.935056	0.978831		19.745	0.311474	0.262349	0.277422
	59	19.8095	29.9225	29.0831	37.6054		19.8095	0.937915	0.933833	0.978998		19.8095	0.26537	0.271678	0.27809
	60	19.8019	29.9677	29.1112	37.6086		19.8019	0.937648	0.933857	0.978886		19.8019	0.262525	0.267327	0.280787
	61	21.4654	27.3412	28.944	38.3731		21.4654	0.930554	0.935465	0.979306		21.4654	0.270929	0.279583	0.280494
	62	19.8299	27.818	28.9857	38.3796		19.8299	0.934464	0.934469	0.978848		19.8299	0.265028	0.272173	0.278162
	63	19.2228	27.5237	29.0755	38.2004		19.2228	0.932547	0.934252	0.977787		19.2228	0.265973	0.27249	0.278567
	64	19.2324	27.5573	29.1897	38.2393		19.2324	0.932608	0.934952	0.978036		19.2324	0.281354	0.273941	0.279163
	Mean	20.105	29.5149	29.6016	36.5818		20.105	0.933518	0.928365	0.975529		20.105	0.286362	0.288265	0.293432
	SD	1.32301	1.63747	1.52017	1.16864		1.32301	0.0112931	0.00891155	0.00391614		1.32301	0.111051	0.112358	0.102775
